# Supplementary material for: 1,4-Bis(carb­oxy­meth­yl)piperazine-1,4-diium bis­(dihydrogen phosphate) dihydrate
Source: Acta Crystallogr Sect E Struct Rep Online. 2010 Sep 15;66(Pt 10):o2566. doi: 10.1107/S1600536810036342 (PMC2983230; doi:10.1107/S1600536810036342)
Supplement: Supplementary file 1 [file e-66-o2566-sup1.cif]

##############################################################################
###                                                                        ###
###        Electronic paper (Acta Crystallographica Section E)             ###
###                                                                        ###
##############################################################################
#                                                                            #
# This CIF contains the data in a paper accepted for publication in Acta     #
# Crystallographica Section E. It conforms to the requirements of Notes      #
# for Authors for Section E, and has been peer reviewed under the auspices   #
# of the IUCr Commission on Journals.                                        #
#                                                                            #
# Full details of the Crystallographic Information File format               #
# are given in the paper "The Crystallographic Information File (CIF):       #
# a New Standard Archive File for Crystallography" by S. R. Hall, F. H.      #
# Allen and I. D. Brown [Acta Cryst. (1991), A47, 655-685].                  #
#                                                                            #
# The current version of the core CIF dictionary is obtainable from          #
# ftp://ftp.iucr.org/pub/cif_core.dic. The current version number is 2.4.    #
#                                                                            #
# Software is freely available for graphical display of the structure(s) in  #
# this CIF.  For information consult the CIF home page http://www.iucr.org/  #
# cif/home.html                                                              #
#                                                                            #
# This file may be used for bona fide research purposes within the           #
# scientific community so long as proper attribution is given to the journal # 
# article from which it was obtained.                                        #
#                                                                            #
##############################################################################
                                             
data_global
_audit_creation_method     'form.cif (version 2.0)'
_journal_data_validation_number     ?
_journal_date_recd_electronic     2010-09-02
_journal_date_accepted     2010-09-10
_journal_name_full     'Acta Crystallographica, Section E'
_journal_year     2010
_journal_volume     66
_journal_issue     10
_journal_page_first     o2566
_journal_page_last     o2566
_journal_paper_category     QO
_journal_coeditor_code     DN2598
_publ_contact_author_name     'Dr Lin Cheng'
_publ_contact_author_address
;
Department of Chemistry and Chemical Engineering
Southeast University
Nanjing,211189
China
;
_publ_contact_author_email     cep02chl@yahoo.com.cn
_publ_contact_author_fax     86-25-83595068
_publ_contact_author_phone     86-25-83595068
_publ_section_title
;
1,4-Bis(carboxymethyl)piperazine-1,4-diium bis(dihydrogen phosphate)
dihydrate
;
loop_
    _publ_author_name
    _publ_author_address
    'Cheng, Lin'
;
Department of Chemistry and Chemical Engineering
Southeast University
Nanjing 211189
People's Republic of China
;
    'Zhang, Li-Min'
;
Department of Chemistry and Chemical Engineering
Southeast University
Nanjing 211189
People's Republic of China
;
    'Wang, Jian-Quan'
;
Department of Chemistry and Chemical Engineering
Southeast University
Nanjing 211189
People's Republic of China
;
data_I
_chemical_name_systematic
;
1,4-Bis(carboxymethyl)piperazine-1,4-diium
bis(dihydrogen phosphate) dihydrate
;
_chemical_name_common     ?
_chemical_formula_moiety     'C8 H16 N2 O4 2+, 2(H2 O4 P -), 2(H2 O)'
_chemical_formula_sum     'C8 H24 N2 O14 P2'
_chemical_formula_structural     ?
_chemical_formula_analytical     ?
_chemical_formula_iupac     'C8 H16 N2 O4 2+, 2H2 P O4 -, 2H2 O'
_chemical_formula_weight     434.23
_chemical_melting_point     ?
_symmetry_cell_setting     monoclinic
_symmetry_space_group_name_H-M     'P 21/c'
_symmetry_space_group_name_Hall     '-P 2ybc'
loop_
    _symmetry_equiv_pos_as_xyz
    'x, y, z'
    '-x, y+1/2, -z+1/2'
    '-x, -y, -z'
    'x, -y-1/2, z-1/2'
_cell_length_a     8.716(3)
_cell_length_b     8.992(3)
_cell_length_c     12.991(4)
_cell_angle_alpha     90.00
_cell_angle_beta     123.310(17)
_cell_angle_gamma     90.00
_cell_volume     850.9(5)
_cell_formula_units_Z     2
_cell_measurement_reflns_used     782
_cell_measurement_theta_min     2.43
_cell_measurement_theta_max     28.0
_cell_measurement_temperature     120(2)
_exptl_crystal_description     block
_exptl_crystal_colour     colourless
_exptl_crystal_size_max     0.54
_exptl_crystal_size_mid     0.44
_exptl_crystal_size_min     0.41
_exptl_crystal_density_diffrn     1.695
_exptl_crystal_density_meas     ?
_exptl_crystal_density_method     'not measured'
_exptl_crystal_F_000     456
_exptl_absorpt_coefficient_mu     0.334
_exptl_absorpt_correction_type     multi-scan
_exptl_absorpt_process_details     '(SADABS; Sheldrick, 2003)'
_exptl_absorpt_correction_T_min     0.8402
_exptl_absorpt_correction_T_max     0.8752
_exptl_special_details
;
;
_diffrn_ambient_temperature     120(2)
_diffrn_radiation_type     MoK\a
_diffrn_radiation_wavelength     0.71073
_diffrn_radiation_source     'fine-focus sealed tube'
_diffrn_radiation_monochromator     graphite
_diffrn_measurement_device_type     'Bruker SMART APEX CCD'
_diffrn_measurement_method     '\f and \w scan'
_diffrn_detector_area_resol_mean     ?
_diffrn_reflns_number     3998
_diffrn_reflns_av_R_equivalents     0.0216
_diffrn_reflns_av_sigmaI/netI     0.0280
_diffrn_reflns_theta_min     2.94
_diffrn_reflns_theta_max     26.00
_diffrn_reflns_theta_full     26.00
_diffrn_measured_fraction_theta_max     0.996
_diffrn_measured_fraction_theta_full     0.996
_diffrn_reflns_limit_h_min     -10
_diffrn_reflns_limit_h_max     8
_diffrn_reflns_limit_k_min     -11
_diffrn_reflns_limit_k_max     10
_diffrn_reflns_limit_l_min     -10
_diffrn_reflns_limit_l_max     16
_diffrn_standards_number     ?
_diffrn_standards_interval_count     ?
_diffrn_standards_interval_time     ?
_diffrn_standards_decay_%     ?
_refine_special_details
;
Refinement of <i>F</i>^2^ against ALL reflections. The weighted <i>R</i>-factor
<i>wR</i> and goodness of fit <i>S</i> are based on <i>F</i>^2^, conventional
<i>R</i>-factors <i>R</i> are based on <i>F</i>, with <i>F</i> set to zero for
negative <i>F</i>^2^. The threshold expression of <i>F</i>^2^ >
\s(<i>F</i>^2^) is used only for calculating <i>R</i>-factors(gt) <i>etc</i>.
and is not relevant to the choice of reflections for refinement.
<i>R</i>-factors based on <i>F</i>^2^ are statistically about twice as large
as those based on <i>F</i>, and <i>R</i>- factors based on ALL data will be
even larger.
;
_reflns_number_total     1668
_reflns_number_gt     1552
_reflns_threshold_expression     I>2\s(I)
_refine_ls_structure_factor_coef     Fsqd
_refine_ls_matrix_type     full
_refine_ls_R_factor_all     0.0364
_refine_ls_R_factor_gt     0.0347
_refine_ls_wR_factor_gt     0.0964
_refine_ls_wR_factor_ref     0.0983
_refine_ls_goodness_of_fit_ref     1.092
_refine_ls_restrained_S_all     1.092
_refine_ls_number_reflns     1668
_refine_ls_number_parameters     121
_refine_ls_number_restraints     0
_refine_ls_hydrogen_treatment     constr
_refine_ls_weighting_scheme     calc
_refine_ls_weighting_details
         'calc w=1/[\s^2^(Fo^2^)+(0.0583P)^2^+0.4175P] where P=(Fo^2^+2Fc^2^)/3'
_atom_sites_solution_hydrogens     geom
_atom_sites_solution_primary     direct
_atom_sites_solution_secondary     difmap
_refine_ls_shift/su_max     0.000
_refine_ls_shift/su_mean     0.000
_refine_diff_density_max     0.494
_refine_diff_density_min     -0.537
_refine_ls_extinction_method     none
_refine_ls_extinction_coef     ?
loop_
    _atom_type_symbol
    _atom_type_description
    _atom_type_scat_dispersion_real
    _atom_type_scat_dispersion_imag
    _atom_type_scat_source
    'C' 'C' 0.0033 0.0016
                         'International Tables Vol C Tables 4.2.6.8 and 6.1.1.4'
    'H' 'H' 0.0000 0.0000
                         'International Tables Vol C Tables 4.2.6.8 and 6.1.1.4'
    'N' 'N' 0.0061 0.0033
                         'International Tables Vol C Tables 4.2.6.8 and 6.1.1.4'
    'O' 'O' 0.0106 0.0060
                         'International Tables Vol C Tables 4.2.6.8 and 6.1.1.4'
    'P' 'P' 0.1023 0.0942
                         'International Tables Vol C Tables 4.2.6.8 and 6.1.1.4'
_computing_data_collection     'SMART (Bruker, 2000)'
_computing_cell_refinement     'SMART (Bruker, 2000)'
_computing_data_reduction     'SAINT (Bruker, 2000)'
_computing_structure_solution     'SHELXTL (Sheldrick, 2008)'
_computing_structure_refinement     'SHELXL97 (Sheldrick, 2008)'
_computing_molecular_graphics
;
ORTEPIII (Burnett & Johnson, 1996), ORTEP-3 for Windows (Farrugia,
1997) and
PLATON (Spek, 2009)
;
_computing_publication_material     ?
loop_
    _atom_site_type_symbol
    _atom_site_label
    _atom_site_fract_x
    _atom_site_fract_y
    _atom_site_fract_z
    _atom_site_U_iso_or_equiv
    _atom_site_adp_type
    _atom_site_calc_flag
    _atom_site_refinement_flags
    _atom_site_occupancy
    _atom_site_disorder_assembly
    _atom_site_disorder_group
    O O1 0.69897(17) 0.37509(13) 0.33962(11) 0.0187(3) Uani d . 1 . .
    O O2 0.64019(19) 0.56082(13) 0.42897(12) 0.0213(3) Uani d . 1 . .
    H H2 0.6898 0.5039 0.4903 0.032 Uiso calc R 1 . .
    N N1 0.57511(19) 0.53648(15) 0.12844(13) 0.0131(3) Uani d . 1 . .
    H H1 0.6924 0.4981 0.1622 0.016 Uiso calc R 1 . .
    C C1 0.6431(2) 0.49837(19) 0.33891(15) 0.0156(4) Uani d . 1 . .
    C C2 0.5654(2) 0.60289(19) 0.22984(15) 0.0158(3) Uani d . 1 . .
    H H2A 0.4360 0.6257 0.1991 0.019 Uiso calc R 1 . .
    H H2B 0.6353 0.6973 0.2566 0.019 Uiso calc R 1 . .
    C C3 0.5428(2) 0.65335(18) 0.03654(15) 0.0159(3) Uani d . 1 . .
    H H3A 0.6332 0.7346 0.0785 0.019 Uiso calc R 1 . .
    H H3B 0.4184 0.6958 -0.0006 0.019 Uiso calc R 1 . .
    C C4 0.4392(2) 0.41261(19) 0.06352(16) 0.0163(4) Uani d . 1 . .
    H H4A 0.3131 0.4513 0.0268 0.020 Uiso calc R 1 . .
    H H4B 0.4608 0.3343 0.1237 0.020 Uiso calc R 1 . .
    P P1 0.92100(6) 0.43880(4) 0.74544(4) 0.01286(17) Uani d . 1 . .
    O O3 0.79926(16) 0.38920(13) 0.61380(11) 0.0174(3) Uani d . 1 . .
    O O4 0.80098(16) 0.51844(14) 0.78556(12) 0.0200(3) Uani d . 1 . .
    H H4 0.8650 0.5820 0.8400 0.030 Uiso calc R 1 . .
    O O5 1.07757(15) 0.54245(12) 0.77465(11) 0.0160(3) Uani d . 1 . .
    O O6 1.00826(16) 0.29822(13) 0.83100(11) 0.0172(3) Uani d . 1 . .
    H H6 0.9690 0.2207 0.7879 0.026 Uiso calc R 1 . .
    O O1W 0.9695(2) 0.73039(16) 0.94132(13) 0.0289(3) Uani d . 1 . .
    H H1WA 1.0120 0.7221 1.0176 0.043 Uiso d R 1 . .
    H H1WB 1.0505 0.7740 0.9349 0.043 Uiso d R 1 . .
loop_
    _atom_site_aniso_label
    _atom_site_aniso_U_11
    _atom_site_aniso_U_22
    _atom_site_aniso_U_33
    _atom_site_aniso_U_12
    _atom_site_aniso_U_13
    _atom_site_aniso_U_23
    O1 0.0218(6) 0.0160(6) 0.0182(6) 0.0027(5) 0.0109(5) 0.0009(5)
    O2 0.0306(8) 0.0185(6) 0.0159(6) 0.0063(5) 0.0134(6) 0.0025(5)
    N1 0.0134(7) 0.0124(6) 0.0139(7) -0.0002(5) 0.0078(6) 0.0002(5)
    C1 0.0140(8) 0.0159(8) 0.0163(8) -0.0012(6) 0.0080(7) -0.0011(6)
    C2 0.0187(8) 0.0139(8) 0.0160(8) 0.0018(6) 0.0103(7) -0.0006(6)
    C3 0.0197(8) 0.0118(7) 0.0162(8) -0.0006(6) 0.0098(7) 0.0013(6)
    C4 0.0170(8) 0.0159(8) 0.0150(8) -0.0041(6) 0.0082(7) -0.0003(6)
    P1 0.0137(3) 0.0112(3) 0.0146(3) -0.00065(14) 0.0084(2) -0.00046(14)
    O3 0.0194(6) 0.0157(6) 0.0149(6) -0.0001(5) 0.0081(5) -0.0004(5)
    O4 0.0180(6) 0.0201(6) 0.0253(7) -0.0030(5) 0.0142(6) -0.0076(5)
    O5 0.0141(6) 0.0120(6) 0.0230(7) 0.0003(4) 0.0109(5) 0.0017(5)
    O6 0.0226(6) 0.0115(6) 0.0154(6) -0.0025(5) 0.0092(5) -0.0014(4)
    O1W 0.0355(8) 0.0347(8) 0.0219(7) -0.0153(6) 0.0192(6) -0.0104(6)
_geom_special_details
;
 All esds (except the esd in the dihedral angle between two l.s. planes)
 are estimated using the full covariance matrix.  The cell esds are taken
 into account individually in the estimation of esds in distances, angles
 and torsion angles; correlations between esds in cell parameters are only
 used when they are defined by crystal symmetry.  An approximate (isotropic)
 treatment of cell esds is used for estimating esds involving l.s. planes.
;
loop_
    _geom_bond_atom_site_label_1
    _geom_bond_atom_site_label_2
    _geom_bond_site_symmetry_2
    _geom_bond_distance
    _geom_bond_publ_flag
    O1 C1 . 1.209(2) ?
    O2 C1 . 1.311(2) ?
    O2 H2 . 0.8400 ?
    N1 C2 . 1.490(2) ?
    N1 C3 . 1.497(2) ?
    N1 C4 . 1.503(2) ?
    N1 H1 . 0.9300 ?
    C1 C2 . 1.515(2) ?
    C2 H2A . 0.9900 ?
    C2 H2B . 0.9900 ?
    C3 C4 3_665 1.513(2) ?
    C3 H3A . 0.9900 ?
    C3 H3B . 0.9900 ?
    C4 C3 3_665 1.513(2) ?
    C4 H4A . 0.9900 ?
    C4 H4B . 0.9900 ?
    P1 O3 . 1.5022(13) ?
    P1 O5 . 1.5186(12) ?
    P1 O4 . 1.5740(12) ?
    P1 O6 . 1.5759(13) ?
    O4 H4 . 0.8400 ?
    O6 H6 . 0.8400 ?
    O1W H1WA . 0.8499 ?
    O1W H1WB . 0.8505 ?
loop_
    _geom_angle_atom_site_label_1
    _geom_angle_atom_site_label_2
    _geom_angle_atom_site_label_3
    _geom_angle_site_symmetry_1
    _geom_angle_site_symmetry_3
    _geom_angle
    _geom_angle_publ_flag
    C1 O2 H2 . . 109.5 ?
    C2 N1 C3 . . 110.29(12) ?
    C2 N1 C4 . . 112.53(13) ?
    C3 N1 C4 . . 109.14(13) ?
    C2 N1 H1 . . 108.3 ?
    C3 N1 H1 . . 108.3 ?
    C4 N1 H1 . . 108.3 ?
    O1 C1 O2 . . 126.25(16) ?
    O1 C1 C2 . . 123.19(15) ?
    O2 C1 C2 . . 110.56(14) ?
    N1 C2 C1 . . 111.40(13) ?
    N1 C2 H2A . . 109.3 ?
    C1 C2 H2A . . 109.3 ?
    N1 C2 H2B . . 109.3 ?
    C1 C2 H2B . . 109.3 ?
    H2A C2 H2B . . 108.0 ?
    N1 C3 C4 . 3_665 110.32(14) ?
    N1 C3 H3A . . 109.6 ?
    C4 C3 H3A 3_665 . 109.6 ?
    N1 C3 H3B . . 109.6 ?
    C4 C3 H3B 3_665 . 109.6 ?
    H3A C3 H3B . . 108.1 ?
    N1 C4 C3 . 3_665 110.54(13) ?
    N1 C4 H4A . . 109.5 ?
    C3 C4 H4A 3_665 . 109.5 ?
    N1 C4 H4B . . 109.5 ?
    C3 C4 H4B 3_665 . 109.5 ?
    H4A C4 H4B . . 108.1 ?
    O3 P1 O5 . . 116.28(7) ?
    O3 P1 O4 . . 109.25(7) ?
    O5 P1 O4 . . 107.91(7) ?
    O3 P1 O6 . . 109.29(7) ?
    O5 P1 O6 . . 107.26(7) ?
    O4 P1 O6 . . 106.41(7) ?
    P1 O4 H4 . . 109.5 ?
    P1 O6 H6 . . 109.5 ?
    H1WA O1W H1WB . . 107.5 ?
loop_
    _geom_hbond_atom_site_label_D
    _geom_hbond_atom_site_label_H
    _geom_hbond_atom_site_label_A
    _geom_hbond_site_symmetry_A
    _geom_hbond_distance_DH
    _geom_hbond_distance_HA
    _geom_hbond_distance_DA
    _geom_hbond_angle_DHA
    O2 H2 O3 . 0.84 1.69 2.5324(18) 177.2
    N1 H1 O5 3_766 0.93 1.74 2.658(2) 170.2
    O4 H4 O1W . 0.84 1.74 2.5729(19) 171.6
    O6 H6 O5 2_746 0.84 1.74 2.5700(17) 168.5
    O1W H1WA O6 3_767 0.85 2.08 2.868(2) 154.6
    O1W H1WB O3 2_756 0.85 2.02 2.8633(19) 168.6
