# Supplementary material for: 1,4-Bis(carb­oxy­meth­yl)piperazine-1,4-diium bis­(dihydrogen phosphate) dihydrate
Source: Acta Crystallogr Sect E Struct Rep Online. 2010 Sep 15;66(Pt 10):o2566. doi: 10.1107/S1600536810036342 (PMC2983230; doi:10.1107/S1600536810036342)
Supplement: Supplementary file 2 [file e-66-o2566-Isup2.hkl]

# 
# h,k,l, Fc-squared, Fo-squared, sigma(Fo-squared) and status flag 
# 
data_I
_shelx_title ' I         P 21/c       R = 0.04' 
_shelx_refln_list_code          4 
_shelx_F_calc_maximum      156.90 
_exptl_crystal_F_000       456.00 
_reflns_d_resolution_high  0.8107 
 
loop_ 
 _symmetry_equiv_pos_as_xyz 
 'x, y, z' 
 '-x, y+1/2, -z+1/2' 
 '-x, -y, -z' 
 'x, -y-1/2, z-1/2' 
 
_cell_length_a     8.7160 
_cell_length_b     8.9920 
_cell_length_c    12.9910 
_cell_angle_alpha  90.000 
_cell_angle_beta  123.310 
_cell_angle_gamma  90.000 
 
_shelx_F_squared_multiplier     1.000 
 
loop_ 
 _refln_index_h 
 _refln_index_k 
 _refln_index_l 
 _refln_F_squared_calc 
 _refln_F_squared_meas 
 _refln_F_squared_sigma 
 _refln_observed_status 
   2   0   0     5983.90     5525.52    177.44 o 
   3   0   0     1869.19     1889.18     62.77 o 
   4   0   0       11.34        9.46      2.10 o 
   5   0   0      179.49      166.65      9.44 o 
   7   0   0      386.95      379.94     17.00 o 
   8   0   0     1203.23     1335.40     48.92 o 
   1   1   0      156.93      204.34      6.12 o 
   2   1   0     1924.46     1987.31     45.95 o 
   3   1   0     1098.59     1147.55     60.34 o 
   4   1   0      559.73      574.72     15.19 o 
   5   1   0      100.99      108.75      4.66 o 
   6   1   0        0.00        0.05      0.43 o 
   7   1   0      105.61      113.46      5.56 o 
   8   1   0       59.03       68.29      4.22 o 
   0   2   0    10694.69     7894.03    496.88 o 
   1   2   0     1345.93     1307.87     16.86 o 
   2   2   0     1417.70     1396.19     20.55 o 
   3   2   0      643.29      727.02     18.09 o 
   4   2   0     2702.82     2856.66     66.54 o 
   5   2   0      252.84      212.86      7.29 o 
   6   2   0     1086.50     1158.96     55.64 o 
   7   2   0     1033.46     1092.36     40.53 o 
   8   2   0      509.25      547.49     28.12 o 
   1   3   0      528.65      599.99      8.15 o 
   2   3   0     7566.75     7880.86    112.51 o 
   3   3   0       26.81       15.78      0.79 o 
   4   3   0     4131.27     4339.69     62.90 o 
   5   3   0      336.14      338.21      6.34 o 
   6   3   0      261.33      252.37     12.98 o 
   7   3   0        1.32        1.96      1.33 o 
   8   3   0       81.69       67.91      6.24 o 
   0   4   0      265.19      191.70      6.89 o 
   1   4   0     2259.07     2310.02     29.87 o 
   2   4   0      504.61      482.60      7.84 o 
   3   4   0      691.56      701.78     11.18 o 
   4   4   0       69.34       74.79      2.08 o 
   5   4   0      175.39      178.01      5.04 o 
   6   4   0        9.43       12.10      1.50 o 
   7   4   0      198.35      194.84      9.38 o 
   8   4   0      100.35       99.12      7.85 o 
   1   5   0      403.58      425.44      7.43 o 
   2   5   0     2562.94     2744.89     35.60 o 
   3   5   0     1178.52     1138.82     21.65 o 
   4   5   0      838.25      808.49     16.22 o 
   5   5   0      435.81      407.71     11.45 o 
   6   5   0       54.30       64.20      5.59 o 
   7   5   0      112.92      139.80     10.20 o 
   8   5   0      379.86      445.58     13.45 o 
   0   6   0      729.68      624.63     14.97 o 
   1   6   0      415.90      367.42      6.80 o 
   2   6   0      351.77      319.71      7.37 o 
   3   6   0       29.29       21.78      1.52 o 
   4   6   0       57.14       51.82      4.66 o 
   5   6   0      101.62       95.89      4.48 o 
   6   6   0      421.61      441.01     12.87 o 
   7   6   0       34.15       35.18      3.16 o 
   1   7   0      228.57      229.81      4.95 o 
   2   7   0      354.23      382.58      7.31 o 
   3   7   0      968.42      997.31     23.84 o 
   4   7   0      601.50      597.21     15.82 o 
   5   7   0      192.46      216.90      7.81 o 
   6   7   0       14.93       16.18      2.70 o 
   0   8   0      232.83      217.79      7.00 o 
   1   8   0      681.55      662.06     15.42 o 
   2   8   0     1071.56     1059.58     19.92 o 
   3   8   0       81.73       75.12      4.61 o 
   4   8   0      135.80      147.44      6.14 o 
   5   8   0      186.55      189.50      7.41 o 
   6   8   0      402.13      437.00     13.90 o 
   1   9   0        0.51        1.39      0.78 o 
   2   9   0       74.81       69.21      5.55 o 
   3   9   0        7.36        6.58      1.42 o 
   4   9   0       57.39       44.38      3.51 o 
   5   9   0       19.53       21.96      2.79 o 
   0  10   0       74.17       78.89      5.55 o 
   1  10   0       93.90      100.33      4.50 o 
   2  10   0      136.40      128.79      5.27 o 
   3  10   0        0.04        1.37      0.88 o 
   1  11   0        0.01        0.78      0.81 o 
  -9   1   1       87.04       97.41      7.57 o 
  -8   1   1      531.58      594.16     17.29 o 
  -7   1   1      321.82      324.75     10.40 o 
  -6   1   1        0.34        0.57      0.62 o 
  -5   1   1      237.01      200.92      6.80 o 
  -4   1   1        4.17        2.90      0.83 o 
  -3   1   1     2568.72     2875.36     66.07 o 
  -2   1   1    24618.83    17775.89    301.99 o 
  -1   1   1      224.35      222.94      8.12 o 
   0   1   1       62.03       44.40      1.22 o 
   1   1   1      117.12      115.21      3.14 o 
   2   1   1     1029.82      955.94     17.58 o 
   3   1   1       70.89       39.54      2.33 o 
   4   1   1      505.18      492.11     14.01 o 
   5   1   1       41.06       33.77      2.77 o 
   6   1   1      750.65      664.02     75.45 o 
   7   1   1      317.76      316.46     11.39 o 
   8   1   1       19.83       21.35      2.61 o 
  -9   2   1        3.85        4.14      1.92 o 
  -8   2   1       43.84       43.35      4.61 o 
  -7   2   1        7.32        7.51      1.95 o 
  -6   2   1      678.24      789.99     21.54 o 
  -5   2   1     1527.37     1610.39     38.92 o 
  -4   2   1     1039.12     1213.46     29.28 o 
  -3   2   1       23.31       28.19      1.14 o 
  -2   2   1     1389.04     1383.56     30.14 o 
  -1   2   1     2337.41     2346.23     37.78 o 
   0   2   1     2656.07     2330.88     71.03 o 
   1   2   1      605.05      729.99      9.64 o 
   2   2   1     1362.84     1388.77     25.07 o 
   3   2   1      118.18      129.52      4.37 o 
   4   2   1      208.98      211.07      8.28 o 
   5   2   1       71.80       65.11      3.45 o 
   6   2   1       22.85       19.40      1.62 o 
   7   2   1      478.21      508.91     47.77 o 
   8   2   1       25.92       25.23      3.80 o 
  -9   3   1      154.93      160.27     10.52 o 
  -8   3   1      101.25       93.54      4.71 o 
  -7   3   1       44.10       47.50      3.03 o 
  -6   3   1      155.52      152.86      4.39 o 
  -5   3   1       19.94       15.24      1.15 o 
  -4   3   1        1.01        0.28      0.29 o 
  -3   3   1     1226.44     1386.18     20.79 o 
  -2   3   1      249.38      344.96      5.68 o 
  -1   3   1      353.75      368.08      5.28 o 
   0   3   1      373.16      370.74      7.30 o 
   1   3   1       14.67       23.80      0.79 o 
   2   3   1     2595.22     2794.09     40.59 o 
   3   3   1        2.60        1.83      0.53 o 
   4   3   1       21.94       21.12      1.61 o 
   5   3   1      105.84       96.53      3.38 o 
   6   3   1       18.50       13.24      1.44 o 
   7   3   1       19.88       20.22      2.65 o 
   8   3   1       59.58       51.02      5.55 o 
  -8   4   1       90.44       97.06      4.97 o 
  -7   4   1      297.88      298.28      9.51 o 
  -6   4   1     1020.02     1095.86     25.96 o 
  -5   4   1       90.08       83.22      2.39 o 
  -4   4   1     1752.10     1966.59     39.31 o 
  -3   4   1       54.93       55.00      1.61 o 
  -2   4   1      147.87      126.69      2.65 o 
  -1   4   1      118.63      156.77      2.73 o 
   0   4   1      357.52      338.35      5.89 o 
   1   4   1       54.45       86.49      1.69 o 
   2   4   1        7.44        7.03      0.67 o 
   3   4   1        2.16        0.05      0.35 o 
   4   4   1        9.90       10.83      1.15 o 
   5   4   1      503.99      531.91     11.61 o 
   6   4   1      280.18      285.41      7.50 o 
   7   4   1      111.27      120.12      5.30 o 
  -8   5   1       48.75       49.95      3.54 o 
  -7   5   1       23.93       20.02      2.34 o 
  -6   5   1        0.81        1.59      0.84 o 
  -5   5   1       73.62       61.27      3.28 o 
  -4   5   1        1.26        0.52      0.41 o 
  -3   5   1      165.48      166.18      3.49 o 
  -2   5   1      184.75      195.95      3.42 o 
  -1   5   1      339.14      372.48      5.69 o 
   0   5   1     1038.90     1100.04     17.27 o 
   1   5   1      558.11      593.67      9.93 o 
   2   5   1       45.54       34.33      1.66 o 
   3   5   1      723.73      746.98     14.97 o 
   4   5   1      536.14      537.29     14.22 o 
   5   5   1      137.06      115.72      4.20 o 
   6   5   1      268.92      260.50      8.93 o 
   7   5   1       17.62       20.55      2.40 o 
  -7   6   1        4.83        3.19      1.22 o 
  -6   6   1       10.67        8.80      1.69 o 
  -5   6   1       75.99       69.25      3.70 o 
  -4   6   1       10.85        7.71      1.36 o 
  -3   6   1     1227.32     1284.76     29.33 o 
  -2   6   1      460.62      480.10      7.24 o 
  -1   6   1      117.30      122.27      3.35 o 
   0   6   1      346.61      381.62      6.98 o 
   1   6   1      410.07      378.33      6.98 o 
   2   6   1       78.75       69.59      2.92 o 
   3   6   1      366.43      380.93     11.37 o 
   4   6   1       19.21       25.94      2.08 o 
   5   6   1      355.61      333.88     10.22 o 
   6   6   1       42.21       52.32      3.73 o 
   7   6   1       34.44       41.34      3.41 o 
  -7   7   1        6.79        4.89      1.41 o 
  -6   7   1        7.71        7.62      1.60 o 
  -5   7   1      189.67      172.58      6.68 o 
  -4   7   1     1130.12     1122.10     26.79 o 
  -3   7   1     1019.19     1045.66     24.79 o 
  -2   7   1      160.34      156.55      4.38 o 
  -1   7   1      525.39      512.93      9.22 o 
   0   7   1       82.20       67.32      2.50 o 
   1   7   1        2.04        1.38      0.57 o 
   2   7   1        3.37        4.92      0.72 o 
   3   7   1      107.17      103.50      3.72 o 
   4   7   1      317.76      342.42     10.39 o 
   5   7   1       13.90       10.14      1.78 o 
   6   7   1       34.83       25.08      2.72 o 
  -6   8   1       89.12       96.20      5.16 o 
  -5   8   1       27.77       26.99      3.64 o 
  -4   8   1       65.13       70.55      4.26 o 
  -3   8   1        8.63        5.23      1.19 o 
  -2   8   1       13.88       15.30      5.55 o 
  -1   8   1      255.85      273.45      6.67 o 
   0   8   1      246.09      215.40      4.91 o 
   1   8   1      108.60       99.14      4.00 o 
   2   8   1       92.23       91.77      3.28 o 
   3   8   1        0.28        2.55      2.49 o 
   4   8   1        0.05       -0.41      0.69 o 
   5   8   1       13.10        8.34      1.75 o 
  -5   9   1       18.26       19.83      3.15 o 
  -4   9   1      493.47      473.47     13.90 o 
  -3   9   1       62.54       57.97      3.57 o 
  -2   9   1       13.81       10.49      1.32 o 
  -1   9   1        0.22        1.07      0.91 o 
   0   9   1       10.16        8.40      1.16 o 
   1   9   1      158.48      148.56      5.43 o 
   2   9   1       96.31       89.65      4.47 o 
   3   9   1      648.74      651.65     17.53 o 
   4   9   1      356.36      351.64     11.40 o 
  -4  10   1       35.15       35.39      3.28 o 
  -3  10   1       70.16       51.62      4.69 o 
  -2  10   1        4.14        2.60      0.81 o 
  -1  10   1       53.43       47.32      2.53 o 
   0  10   1      383.87      395.64     11.02 o 
   1  10   1      630.69      648.87     16.03 o 
   2  10   1        3.75        3.17      1.11 o 
   3  10   1       14.78       10.29      3.88 o 
  -1  11   1        0.88        1.31      0.82 o 
   0  11   1        3.20        3.44      1.12 o 
  -9   0   2      255.18      301.62     14.87 o 
  -8   0   2      494.89      517.26     21.38 o 
  -7   0   2     1185.64     1185.05     42.10 o 
  -6   0   2     1187.04     1213.35     42.16 o 
  -5   0   2        1.28        0.63      0.50 o 
  -4   0   2     3433.71     3492.39    113.10 o 
  -3   0   2        8.98       15.53      1.41 o 
  -2   0   2     2377.57     2596.07     83.55 o 
  -1   0   2     3587.54     3597.91    115.82 o 
   0   0   2     6845.55     5481.18    296.24 o 
   1   0   2     9977.52     8023.60    165.97 o 
   2   0   2      951.15     1104.08     23.74 o 
   3   0   2       81.56       77.71      5.03 o 
   4   0   2      235.86      253.26     12.21 o 
   5   0   2     1480.11     1521.92     54.38 o 
   6   0   2      687.71      582.04     25.60 o 
   7   0   2      354.14      358.51     18.59 o 
   8   0   2      271.42      288.90     15.66 o 
  -9   1   2        0.59        1.28      1.35 o 
  -8   1   2       15.60       14.80      1.98 o 
  -7   1   2      477.93      524.41     14.81 o 
  -6   1   2       10.50        6.64      1.11 o 
  -5   1   2       58.53       69.68      3.05 o 
  -4   1   2     1562.34     1502.83     43.24 o 
  -3   1   2     3148.56     3149.76     95.08 o 
  -2   1   2      413.31      439.97      7.99 o 
  -1   1   2      106.08      109.07      2.91 o 
   0   1   2        0.98       -0.02      0.23 o 
   1   1   2     1061.22     1040.18     18.80 o 
   2   1   2        0.46        3.85      0.68 o 
   3   1   2       31.39       27.53      2.60 o 
   4   1   2      188.54      180.08      7.29 o 
   5   1   2      339.95      317.05     14.82 o 
   6   1   2       21.87       13.60      3.20 o 
   7   1   2       85.57       89.81      5.35 o 
   8   1   2       72.89       78.69      5.34 o 
  -9   2   2      204.53      203.18     11.65 o 
  -8   2   2      150.22      148.33      9.06 o 
  -7   2   2      909.08      935.66     24.22 o 
  -6   2   2     1303.68     1419.85     48.25 o 
  -5   2   2      119.48      128.43     14.89 o 
  -4   2   2       49.05       60.58      2.17 o 
  -3   2   2        4.10        4.06      0.46 o 
  -2   2   2     2471.52     2498.48     42.81 o 
  -1   2   2     1985.11     2067.79     33.51 o 
   0   2   2     7146.94     6506.16    144.23 o 
   1   2   2     4898.75     4551.70     79.46 o 
   2   2   2       11.63        8.33      0.78 o 
   3   2   2      399.54      397.41     10.58 o 
   4   2   2       30.99       25.18      2.78 o 
   5   2   2      935.64      928.44     18.34 o 
   6   2   2      216.61      202.77     35.40 o 
   7   2   2      406.83      363.52     54.62 o 
   8   2   2      480.99      538.74     34.47 o 
  -9   3   2      403.01      507.51     48.03 o 
  -8   3   2      483.21      554.73     23.48 o 
  -7   3   2       32.72       27.67      2.16 o 
  -6   3   2       90.96      109.80      3.47 o 
  -5   3   2       28.39       24.32      1.33 o 
  -4   3   2     2741.30     2854.41     49.39 o 
  -3   3   2     3368.71     3458.03     58.95 o 
  -2   3   2      618.62      630.94      9.79 o 
  -1   3   2      370.54      353.12      5.13 o 
   0   3   2      644.61      733.87      9.94 o 
   1   3   2     1587.88     1634.72     24.58 o 
   2   3   2       45.10       50.68      1.33 o 
   3   3   2      878.00      897.06     17.27 o 
   4   3   2     1024.07     1048.17     20.24 o 
   5   3   2      513.71      472.75     18.92 o 
   6   3   2       11.83       10.17      2.06 o 
   7   3   2      342.01      359.19     21.12 o 
  -9   4   2        9.31        6.18      1.90 o 
  -8   4   2       54.61       46.55      3.99 o 
  -7   4   2      346.47      325.88     10.14 o 
  -6   4   2      647.39      647.85     14.94 o 
  -5   4   2      153.64      172.55      4.36 o 
  -4   4   2      198.69      192.04      4.26 o 
  -3   4   2      240.98      273.21      4.96 o 
  -2   4   2      844.80      873.65     13.45 o 
  -1   4   2       25.40       28.81      2.12 o 
   0   4   2      211.64      247.16      4.56 o 
   1   4   2      150.26      157.91      3.25 o 
   2   4   2      181.35      194.24      4.84 o 
   3   4   2      459.82      482.75     10.24 o 
   4   4   2      202.66      193.49      5.34 o 
   5   4   2        2.36        2.71      0.74 o 
   6   4   2      381.61      381.60     11.88 o 
   7   4   2       45.55       35.44      4.91 o 
  -8   5   2      109.21      112.29      5.56 o 
  -7   5   2       35.39       30.36      2.81 o 
  -6   5   2       86.72       81.93      4.09 o 
  -5   5   2      725.52      719.83     13.50 o 
  -4   5   2     2265.25     2483.90     41.39 o 
  -3   5   2     1007.74     1050.50     16.63 o 
  -2   5   2      965.22     1051.51     14.38 o 
  -1   5   2      160.68      150.24      3.12 o 
   0   5   2      720.71      717.17     11.70 o 
   1   5   2      580.05      582.50      9.74 o 
   2   5   2      779.77      790.54     15.58 o 
   3   5   2     3215.77     3065.47    104.14 o 
   4   5   2     1360.93     1425.35     27.22 o 
   5   5   2       11.63        9.92      1.33 o 
   6   5   2      205.49      232.50      8.00 o 
   7   5   2      204.32      223.43     13.13 o 
  -8   6   2      184.38      207.35      8.17 o 
  -7   6   2       35.83       46.92      3.31 o 
  -6   6   2      157.50      180.23      6.82 o 
  -5   6   2     1045.49     1104.15     26.25 o 
  -4   6   2       59.86       64.58      3.34 o 
  -3   6   2      421.39      427.03      8.58 o 
  -2   6   2      706.34      724.56     11.09 o 
  -1   6   2      165.42      143.93      3.37 o 
   0   6   2        3.43        3.07      0.76 o 
   1   6   2        2.16        0.65      0.34 o 
   2   6   2       90.08       81.93      3.01 o 
   3   6   2       14.53        9.84      1.24 o 
   4   6   2        3.74        2.37      0.73 o 
   5   6   2      100.49       95.40      6.08 o 
   6   6   2      594.71      608.86     16.50 o 
  -7   7   2        3.82        6.02      1.61 o 
  -6   7   2       12.79       18.95      2.39 o 
  -5   7   2      728.83      689.56     18.05 o 
  -4   7   2      378.53      372.11     10.86 o 
  -3   7   2      310.86      291.77      8.89 o 
  -2   7   2      422.70      426.04      8.21 o 
  -1   7   2       59.63       47.93      1.82 o 
   0   7   2      145.93      129.07      3.31 o 
   1   7   2       10.15        6.35      0.79 o 
   2   7   2        5.43        3.05      0.73 o 
   3   7   2      903.19      850.63     17.50 o 
   4   7   2       14.61       15.76      2.53 o 
   5   7   2       42.29       52.52      3.49 o 
   6   7   2        1.89        2.06      1.17 o 
  -6   8   2      556.60      574.61     16.37 o 
  -5   8   2      233.16      219.60      8.16 o 
  -4   8   2      141.11      142.06      5.88 o 
  -3   8   2       16.73       14.23      1.89 o 
  -2   8   2      584.29      586.56     12.11 o 
  -1   8   2     1772.27     1806.92     32.06 o 
   0   8   2      288.11      287.26      6.89 o 
   1   8   2     1063.04     1027.98     17.05 o 
   2   8   2      563.16      585.40     12.90 o 
   3   8   2        1.53        3.11      1.08 o 
   4   8   2      178.48      178.67      7.04 o 
   5   8   2      312.16      347.75     11.29 o 
  -5   9   2        3.75        3.62      1.19 o 
  -4   9   2        9.49        8.49      1.68 o 
  -3   9   2        0.03        0.00      0.61 o 
  -2   9   2       66.93       56.64      2.69 o 
  -1   9   2      526.78      527.10     11.36 o 
   0   9   2       31.56       21.87      1.76 o 
   1   9   2      272.70      257.90      7.03 o 
   2   9   2        2.63        1.11      1.20 o 
   3   9   2       20.24       22.32      2.60 o 
   4   9   2       71.23       78.85      4.58 o 
  -4  10   2       90.33      100.61      6.92 o 
  -3  10   2       43.70       40.45      3.38 o 
  -2  10   2        2.77        4.69      0.98 o 
  -1  10   2      483.48      464.47     14.77 o 
   0  10   2       14.02       13.40      1.86 o 
   1  10   2      413.32      439.67     17.36 o 
   2  10   2       79.68       88.83      6.47 o 
  -1  11   2      233.36      235.25      7.99 o 
  -9   1   3       62.71       62.44      5.45 o 
  -8   1   3      265.61      264.81     12.73 o 
  -7   1   3       11.75        6.25      1.16 o 
  -6   1   3        3.92        2.85      0.71 o 
  -5   1   3       92.04       87.61      3.33 o 
  -4   1   3      524.90      518.80      9.81 o 
  -3   1   3        4.67        1.75      0.36 o 
  -2   1   3      497.14      456.29     12.33 o 
  -1   1   3     2685.58     2665.26     45.47 o 
   0   1   3        8.44        3.66      0.39 o 
   1   1   3      118.22       79.49      2.21 o 
   2   1   3      260.33      291.85      5.05 o 
   3   1   3      802.19      817.08     15.44 o 
   4   1   3      365.65      324.85     10.29 o 
   5   1   3      146.83      142.66      9.08 o 
   6   1   3      228.64      208.68     12.96 o 
   7   1   3       85.72       76.63      6.80 o 
  -9   2   3       92.45       98.62      6.14 o 
  -8   2   3       20.50       15.59      1.84 o 
  -7   2   3      137.29      115.37      4.47 o 
  -6   2   3      448.39      456.63      9.45 o 
  -5   2   3      818.36      876.81     16.20 o 
  -4   2   3       26.91       32.23      1.24 o 
  -3   2   3       98.13      108.08      3.36 o 
  -2   2   3     1267.18     1372.79     44.81 o 
  -1   2   3     2509.38     2464.11     40.14 o 
   0   2   3        7.48        1.57      0.20 o 
   1   2   3      657.57      742.55     14.06 o 
   2   2   3     1414.85     1391.30     28.24 o 
   3   2   3      331.76      336.18      7.59 o 
   4   2   3       46.78       41.97      1.99 o 
   5   2   3      152.91      136.57      8.84 o 
   6   2   3      388.29      408.92     24.81 o 
   7   2   3        1.83        0.67      0.97 o 
  -9   3   3      111.58      108.47      8.02 o 
  -8   3   3      532.26      575.35     19.60 o 
  -7   3   3       15.73       14.35      3.89 o 
  -6   3   3       67.85       52.78      2.63 o 
  -5   3   3       27.02       34.09      1.51 o 
  -4   3   3      109.16      127.73      4.60 o 
  -3   3   3      319.68      409.00      7.82 o 
  -2   3   3      352.16      401.98      7.68 o 
  -1   3   3      380.15      362.04      5.97 o 
   0   3   3     1156.71     1212.97     16.08 o 
   1   3   3     1991.97     2008.23     30.04 o 
   2   3   3      354.75      352.60      7.67 o 
   3   3   3      523.76      558.08     12.83 o 
   4   3   3      110.26      107.97      4.43 o 
   5   3   3       33.91       25.86      2.04 o 
   6   3   3      329.82      272.02     34.40 o 
   7   3   3        4.96        3.10      1.30 o 
  -9   4   3        7.52        8.66      4.09 o 
  -8   4   3      307.23      317.21     15.73 o 
  -7   4   3        4.02        1.80      0.79 o 
  -6   4   3      733.48      780.53     18.05 o 
  -5   4   3      847.89      830.28     20.50 o 
  -4   4   3      305.28      344.38      8.60 o 
  -3   4   3      142.19      170.11      3.84 o 
  -2   4   3      283.80      268.37      4.80 o 
  -1   4   3      583.87      501.25      7.23 o 
   0   4   3        5.82       11.78      0.96 o 
   1   4   3        0.42        0.64      0.33 o 
   2   4   3      805.68      824.57     16.13 o 
   3   4   3      130.94      124.53      3.87 o 
   4   4   3       70.24       64.18      2.73 o 
   5   4   3      503.68      509.62     11.48 o 
   6   4   3      372.76      373.46     12.75 o 
   7   4   3       22.92       23.69      3.13 o 
  -8   5   3       63.57       57.21      4.67 o 
  -7   5   3      269.91      274.67      9.16 o 
  -6   5   3        2.03        2.73      0.70 o 
  -5   5   3      128.42      119.26      3.51 o 
  -4   5   3      717.81      753.15     13.84 o 
  -3   5   3      155.55      147.58      3.77 o 
  -2   5   3      327.36      321.77      5.13 o 
  -1   5   3     1049.46     1149.64     15.60 o 
   0   5   3      818.76      911.06     14.58 o 
   1   5   3        7.27        7.96      0.71 o 
   2   5   3       22.78       26.27      1.59 o 
   3   5   3       51.78       41.16      2.12 o 
   4   5   3     2353.09     2397.67     44.26 o 
   5   5   3        4.82        4.71      0.99 o 
   6   5   3       16.03       17.92      2.58 o 
  -8   6   3        2.76        2.21      1.28 o 
  -7   6   3      149.56      145.74      6.28 o 
  -6   6   3        4.87        2.11      0.96 o 
  -5   6   3       42.41       41.75      2.76 o 
  -4   6   3       79.94       73.46      3.16 o 
  -3   6   3      131.72      122.36      3.45 o 
  -2   6   3        0.21        0.45      0.34 o 
  -1   6   3      437.75      443.25      6.85 o 
   0   6   3        0.60        0.80      0.31 o 
   1   6   3     1252.61     1302.32     20.53 o 
   2   6   3       70.71       79.21      3.04 o 
   3   6   3      139.61      136.60      7.19 o 
   4   6   3      273.69      254.53      6.97 o 
   5   6   3      124.67      137.97      4.88 o 
   6   6   3       19.24       20.08      4.07 o 
  -7   7   3      103.29      100.90      5.23 o 
  -6   7   3      263.46      265.08      9.08 o 
  -5   7   3       27.27       26.42      2.50 o 
  -4   7   3      769.97      805.73     20.01 o 
  -3   7   3      988.09     1033.37     21.37 o 
  -2   7   3      272.61      275.25      5.39 o 
  -1   7   3        4.11        2.55      0.67 o 
   0   7   3      301.81      303.70      6.50 o 
   1   7   3      156.91      156.62      4.69 o 
   2   7   3       87.02       80.35      4.24 o 
   3   7   3        0.32        0.41      0.55 o 
   4   7   3      465.85      478.37     14.50 o 
   5   7   3        0.07        0.57      0.80 o 
  -7   8   3       92.08       82.48      8.24 o 
  -6   8   3      152.12      161.54      6.83 o 
  -5   8   3       75.32       61.01      3.72 o 
  -4   8   3       27.76       18.71      2.24 o 
  -3   8   3        2.09        2.02      0.79 o 
  -2   8   3      524.11      509.53     10.88 o 
  -1   8   3       67.52       60.78      2.60 o 
   0   8   3      691.07      694.90     13.82 o 
   1   8   3       60.37       51.00      3.10 o 
   2   8   3      158.87      143.44      4.81 o 
   3   8   3       10.38        8.97      1.68 o 
   4   8   3        2.43        2.64      1.14 o 
  -6   9   3       34.92       31.28      3.24 o 
  -5   9   3      160.42      169.67      7.06 o 
  -4   9   3        0.38        0.91      0.72 o 
  -3   9   3     1105.44     1146.83     27.71 o 
  -2   9   3        7.91        5.76      1.05 o 
  -1   9   3      229.57      219.51      6.03 o 
   0   9   3       85.14       73.21      3.57 o 
   1   9   3      375.76      389.74     11.57 o 
   2   9   3      146.14      174.16      9.12 o 
   3   9   3      202.30      214.49      8.08 o 
  -4  10   3        3.20        3.85      1.24 o 
  -3  10   3       36.40       27.41      2.85 o 
  -2  10   3       96.41       92.34      3.73 o 
  -1  10   3        0.67        0.65      0.62 o 
   0  10   3      339.80      338.54     10.82 o 
   1  10   3      381.95      379.92     15.97 o 
   2  10   3        2.02        3.34      1.92 o 
 -10   0   4       11.64       10.77      2.75 o 
  -8   0   4      203.96      225.32     10.82 o 
  -7   0   4     1379.95     1381.18     47.43 o 
  -6   0   4     1201.25     1217.00     41.46 o 
  -5   0   4      380.10      363.18     13.61 o 
  -4   0   4      204.60      194.53      5.15 o 
  -2   0   4     2923.77     3052.25     61.20 o 
  -1   0   4     1738.99     1769.54     35.82 o 
   0   0   4      598.36      567.95     12.44 o 
   1   0   4     3131.30     3073.09     64.07 o 
   2   0   4     1376.56     1496.23     32.10 o 
   3   0   4     2235.66     2170.69     73.93 o 
   4   0   4      561.66      582.49     23.98 o 
   5   0   4     1529.90     1555.54     56.76 o 
   7   0   4      239.12      249.95     16.13 o 
 -10   1   4       11.25       13.34      2.77 o 
  -9   1   4        3.95        6.73      3.75 o 
  -8   1   4        2.25        3.59      0.95 o 
  -7   1   4        7.71        5.77      0.85 o 
  -6   1   4      435.47      420.26      8.75 o 
  -5   1   4      719.50      703.29     13.16 o 
  -4   1   4     2729.49     2770.68     47.71 o 
  -3   1   4     7203.60     7059.76     99.07 o 
  -2   1   4     2359.19     2327.45     33.27 o 
  -1   1   4      179.05      162.26      2.91 o 
   0   1   4     3807.81     3933.18     49.28 o 
   1   1   4     1220.52     1345.27     24.53 o 
   2   1   4       14.25       18.69      1.08 o 
   3   1   4       63.56       67.46      2.37 o 
   4   1   4       19.59       18.26      2.34 o 
   5   1   4       53.23       53.80      4.92 o 
   6   1   4       15.99       13.60      2.56 o 
   7   1   4      219.66      224.07     15.46 o 
 -10   2   4       13.15       13.67      2.08 o 
  -9   2   4      126.03      115.40      5.04 o 
  -8   2   4      478.93      489.40     12.81 o 
  -7   2   4     1394.01     1402.18     30.63 o 
  -6   2   4     1556.84     1546.98     41.43 o 
  -5   2   4      678.61      628.23     11.94 o 
  -4   2   4       91.04       95.25      2.41 o 
  -3   2   4      361.19      395.61      9.22 o 
  -2   2   4      175.19      167.80      3.44 o 
  -1   2   4     4298.17     4522.44     64.05 o 
   0   2   4      771.84      829.84      9.93 o 
   1   2   4     3163.53     3239.44     57.27 o 
   2   2   4      674.41      666.06     13.27 o 
   3   2   4      266.03      249.15      6.11 o 
   4   2   4        2.65        2.20      1.03 o 
   5   2   4      330.51      308.86     16.31 o 
   6   2   4        3.07        1.99      1.51 o 
   7   2   4       73.06       68.68      4.90 o 
  -9   3   4       71.35       68.37      3.76 o 
  -8   3   4      333.77      326.80     10.51 o 
  -7   3   4      173.11      162.04      5.55 o 
  -6   3   4        1.68        2.45      0.73 o 
  -5   3   4      148.54      147.40      4.69 o 
  -4   3   4      422.52      478.45     11.25 o 
  -3   3   4     2950.29     3120.41     63.37 o 
  -2   3   4       41.47       46.00      1.43 o 
  -1   3   4     5872.64     5990.11     68.94 o 
   0   3   4       17.74       30.62      0.98 o 
   1   3   4     3004.47     2974.17     69.00 o 
   2   3   4     2104.28     2208.09     55.27 o 
   3   3   4     1856.91     1818.98     39.82 o 
   4   3   4     1771.80     1758.79     36.72 o 
   5   3   4      140.62      128.31      6.12 o 
   6   3   4        8.63        7.29      1.78 o 
  -9   4   4       27.86       14.07      3.25 o 
  -8   4   4        0.59        1.26      1.17 o 
  -7   4   4       59.48       42.51      2.59 o 
  -6   4   4        0.08        0.53      0.91 o 
  -5   4   4      110.08      110.98      3.96 o 
  -4   4   4     1426.79     1458.34     30.93 o 
  -3   4   4       45.50       39.03      1.99 o 
  -2   4   4      820.10      900.98     13.96 o 
  -1   4   4     1302.43     1390.37     16.47 o 
   0   4   4      212.49      205.35      4.97 o 
   1   4   4      532.29      601.04     12.14 o 
   2   4   4      947.91      986.94     19.11 o 
   3   4   4       46.06       38.92      2.02 o 
   4   4   4       78.33       79.35      3.16 o 
   5   4   4      106.08      111.00      5.68 o 
   6   4   4       54.18       40.82      3.74 o 
  -9   5   4      340.29      406.17     17.68 o 
  -8   5   4       48.80       51.57      3.55 o 
  -7   5   4        0.88        1.39      0.87 o 
  -6   5   4       31.30       22.72      1.94 o 
  -5   5   4     1612.78     1509.19     26.21 o 
  -4   5   4      701.01      661.32     12.47 o 
  -3   5   4     3773.47     3846.40     63.09 o 
  -2   5   4     1364.60     1264.53     17.12 o 
  -1   5   4      249.55      217.27      3.79 o 
   0   5   4       57.74       51.96      2.16 o 
   1   5   4     1701.09     1750.14     32.31 o 
   2   5   4        0.13       -0.14      0.41 o 
   3   5   4      953.96      939.65     18.83 o 
   4   5   4      335.94      329.84      8.35 o 
   5   5   4      119.42      102.94      5.77 o 
   6   5   4       31.87       36.12      3.63 o 
  -8   6   4      151.93      154.79      8.93 o 
  -7   6   4       11.53        9.64      1.77 o 
  -6   6   4      159.67      153.39     10.42 o 
  -5   6   4       79.07       67.12      5.80 o 
  -4   6   4      323.16      319.46      7.08 o 
  -3   6   4     1154.52     1252.82     22.07 o 
  -2   6   4       63.64       64.27      2.43 o 
  -1   6   4     1000.79      983.06     13.78 o 
   0   6   4      216.85      194.27      4.22 o 
   1   6   4       66.70       77.13      2.96 o 
   2   6   4      752.37      739.45     15.34 o 
   3   6   4       26.76       29.59      2.11 o 
   4   6   4       26.69       31.37      2.28 o 
   5   6   4      236.14      249.70      7.26 o 
  -8   7   4      164.27      167.44      7.32 o 
  -7   7   4        0.37        1.13      0.90 o 
  -6   7   4       88.08       82.21      4.35 o 
  -5   7   4      499.88      505.59     14.03 o 
  -4   7   4        0.02        1.67      0.63 o 
  -3   7   4     1201.26     1277.64     22.62 o 
  -2   7   4       23.18       21.91      1.30 o 
  -1   7   4      421.57      432.31      9.20 o 
   0   7   4      490.25      481.82      8.80 o 
   1   7   4      433.21      438.39     10.06 o 
   2   7   4       39.13       39.03      2.23 o 
   3   7   4      144.67      141.91      4.88 o 
   4   7   4       37.65       40.74      3.80 o 
   5   7   4       73.50       85.37      4.65 o 
  -7   8   4      443.04      494.14     14.89 o 
  -6   8   4      144.70      169.54      7.15 o 
  -5   8   4      871.70      918.17     23.18 o 
  -4   8   4       27.95       29.23      2.67 o 
  -3   8   4       71.78       62.30      3.50 o 
  -2   8   4       56.41       52.53      2.46 o 
  -1   8   4     1933.24     1945.02     34.44 o 
   0   8   4      831.70      840.84     20.87 o 
   1   8   4        2.77        2.20      0.78 o 
   2   8   4       94.40       96.05      3.85 o 
   3   8   4        0.27        1.31      0.75 o 
   4   8   4      157.48      171.42      7.03 o 
  -6   9   4        8.12        6.94      1.65 o 
  -5   9   4       75.72       82.55      4.67 o 
  -4   9   4      129.83      118.37      5.50 o 
  -3   9   4       79.56       80.97      4.27 o 
  -2   9   4      274.13      280.53      7.24 o 
  -1   9   4       21.72       18.26      1.71 o 
   0   9   4      211.83      200.13      8.57 o 
   1   9   4       27.38       28.63      2.80 o 
   2   9   4       10.22        9.78      2.59 o 
   3   9   4        1.40       -0.53      1.23 o 
  -4  10   4       80.31       75.70      4.46 o 
  -3  10   4        7.35        7.84      1.69 o 
  -2  10   4      120.17      115.70      4.30 o 
  -1  10   4      888.09      891.60     22.82 o 
   0  10   4      397.13      432.97     13.06 o 
   1  10   4      169.61      166.70      9.48 o 
 -10   1   5        0.19        0.49      1.24 o 
  -9   1   5      332.43      327.02     12.91 o 
  -8   1   5      122.64      132.90      5.06 o 
  -7   1   5      472.54      465.82     11.79 o 
  -6   1   5       28.80       24.31      1.30 o 
  -5   1   5     1554.52     1548.18     27.32 o 
  -4   1   5      882.92      819.60     14.05 o 
  -3   1   5        4.89       11.07      0.63 o 
  -2   1   5      160.43      187.03      3.36 o 
  -1   1   5     2576.07     2671.26     38.00 o 
   0   1   5     1493.90     1627.94     27.57 o 
   1   1   5       49.88       38.73      2.27 o 
   2   1   5      348.31      348.50     13.97 o 
   3   1   5      724.63      639.10     30.07 o 
   4   1   5      196.59      201.96      8.42 o 
   5   1   5        0.32        1.26      0.98 o 
   6   1   5       15.80       15.72      2.83 o 
 -10   2   5        6.44        4.08      1.74 o 
  -9   2   5        0.09        1.33      0.81 o 
  -8   2   5      114.01       94.94      4.12 o 
  -7   2   5      139.11      132.54      4.77 o 
  -6   2   5      501.30      508.12     12.30 o 
  -5   2   5     2418.97     2522.60     43.71 o 
  -4   2   5       13.09       17.56      2.61 o 
  -3   2   5      305.42      328.92      6.43 o 
  -2   2   5      624.13      754.85     11.41 o 
  -1   2   5      408.73      545.79      9.43 o 
   0   2   5      848.24      798.93     14.54 o 
   1   2   5       83.67       92.41      2.85 o 
   2   2   5      112.70      115.56      3.49 o 
   3   2   5       19.83       20.17      2.54 o 
   4   2   5      385.61      339.01     13.72 o 
   5   2   5      446.07      387.46     13.77 o 
   6   2   5       19.77       18.95      2.97 o 
 -10   3   5        0.76        0.82      0.94 o 
  -9   3   5      130.38      125.23      5.32 o 
  -8   3   5      357.80      346.94      9.89 o 
  -7   3   5      199.04      190.88      6.22 o 
  -6   3   5       10.99       15.44      2.77 o 
  -5   3   5        8.78       11.67      2.43 o 
  -4   3   5     1274.49     1331.16     28.34 o 
  -3   3   5      280.27      308.19      9.06 o 
  -2   3   5      758.39      846.86     12.91 o 
  -1   3   5      602.84      702.46     10.41 o 
   0   3   5       11.47       12.42      0.67 o 
   1   3   5       10.74       14.47      1.39 o 
   2   3   5      123.82      142.85      5.77 o 
   3   3   5      266.51      283.90      8.35 o 
   4   3   5      108.06       89.64      6.98 o 
   5   3   5       94.15       93.72      5.29 o 
   6   3   5        0.60        0.58      0.95 o 
  -9   4   5        0.56        1.78      1.30 o 
  -8   4   5        6.04        1.56      0.88 o 
  -7   4   5      393.55      387.31     10.50 o 
  -6   4   5       16.43       11.37      1.42 o 
  -5   4   5      601.46      599.67     14.17 o 
  -4   4   5        4.91        2.60      0.62 o 
  -3   4   5      844.35      922.86     20.42 o 
  -2   4   5      137.76      124.74      2.32 o 
  -1   4   5     2338.39     2470.75     28.67 o 
   0   4   5      771.64      748.10     12.11 o 
   1   4   5     1274.73     1297.27     24.44 o 
   2   4   5      420.07      385.86      8.82 o 
   3   4   5      666.79      678.04     14.26 o 
   4   4   5       68.52       68.49      4.26 o 
   5   4   5        3.44        3.84      1.33 o 
   6   4   5       36.97       41.46      4.01 o 
  -9   5   5      105.08      117.20      7.20 o 
  -8   5   5       12.85       15.66      3.38 o 
  -7   5   5       88.17       90.14      4.02 o 
  -6   5   5      468.77      478.29     12.20 o 
  -5   5   5      153.73      161.35      7.80 o 
  -4   5   5       62.93       76.73      3.28 o 
  -3   5   5        9.53        8.49      0.91 o 
  -2   5   5        4.11        4.14      0.78 o 
  -1   5   5      441.22      483.70      7.32 o 
   0   5   5        0.42        0.87      0.42 o 
   1   5   5       59.22       55.70      2.42 o 
   2   5   5      160.07      152.34      4.65 o 
   3   5   5       36.05       31.68      2.02 o 
   4   5   5      258.08      262.63      7.19 o 
   5   5   5       18.66       19.35      2.78 o 
  -8   6   5       17.89       15.82      2.34 o 
  -7   6   5      699.96      653.84     17.58 o 
  -6   6   5       19.58       19.67      1.62 o 
  -5   6   5      595.77      583.71     11.69 o 
  -4   6   5     1014.71     1020.85     18.61 o 
  -3   6   5      753.69      767.71     14.29 o 
  -2   6   5        0.04        0.49      0.32 o 
  -1   6   5      203.93      196.15      4.13 o 
   0   6   5      228.35      205.45      6.16 o 
   1   6   5        0.30        1.01      0.54 o 
   2   6   5      167.51      166.54      5.13 o 
   3   6   5        9.49       10.96      1.44 o 
   4   6   5      116.21      108.68      4.24 o 
   5   6   5       14.83       13.48      2.40 o 
  -8   7   5       12.43        6.24      1.70 o 
  -7   7   5        4.21        4.03      1.22 o 
  -6   7   5       12.24       11.40      1.82 o 
  -5   7   5      899.87      969.56     24.12 o 
  -4   7   5        5.75        6.08      0.99 o 
  -3   7   5     2130.10     2283.91     38.81 o 
  -2   7   5      925.01      938.03     14.88 o 
  -1   7   5       12.98       12.47      1.38 o 
   0   7   5        0.84        0.01      0.60 o 
   1   7   5        1.09        0.02      0.48 o 
   2   7   5      470.68      485.56     11.29 o 
   3   7   5       87.89       91.61      6.74 o 
   4   7   5       43.02       42.58      2.83 o 
  -7   8   5       83.91       81.64      4.75 o 
  -6   8   5      269.26      267.94     12.46 o 
  -5   8   5        0.57        0.56      0.74 o 
  -4   8   5        3.57        4.25      1.09 o 
  -3   8   5       45.79       46.59      2.28 o 
  -2   8   5      165.36      152.43      4.65 o 
  -1   8   5       83.44       79.51      5.69 o 
   0   8   5       29.70       27.75      5.93 o 
   1   8   5        3.25        4.05      1.34 o 
   2   8   5       25.22       24.34      2.09 o 
   3   8   5      137.11      141.67      5.21 o 
  -6   9   5        1.57        1.29      0.95 o 
  -5   9   5        4.20        2.82      1.32 o 
  -4   9   5       19.53       22.00      2.52 o 
  -3   9   5      579.43      555.40     15.26 o 
  -2   9   5      577.68      587.49     12.60 o 
  -1   9   5       25.01       22.31      2.49 o 
   0   9   5       17.24       15.74      2.33 o 
   1   9   5       10.28        7.02      3.31 o 
   2   9   5      241.21      259.63      9.28 o 
  -4  10   5        3.23        4.88      1.35 o 
  -3  10   5       30.30       33.60      5.89 o 
  -2  10   5      153.71      152.61      6.62 o 
  -1  10   5      292.20      285.96      9.90 o 
   0  10   5      304.36      305.96     10.37 o 
 -10   0   6      343.12      376.57     15.12 o 
  -9   0   6        0.75        0.65      1.03 o 
  -8   0   6     1397.01     1356.82     38.99 o 
  -7   0   6     3543.85     3640.93     74.28 o 
  -6   0   6     7468.22     7147.03    142.71 o 
  -5   0   6        5.51        3.03      0.59 o 
  -4   0   6       68.36      103.47      3.28 o 
  -3   0   6       41.93       33.98      4.69 o 
  -2   0   6     1278.04     1273.43     26.49 o 
  -1   0   6       17.60       38.21      1.77 o 
   0   0   6     1753.94     1826.61     37.71 o 
   1   0   6     2025.58     1916.33     65.18 o 
   2   0   6      349.44      334.27     15.08 o 
   3   0   6      701.36      714.60     28.55 o 
   4   0   6     1271.75     1030.31     39.86 o 
   5   0   6      152.25      149.48     10.77 o 
   6   0   6      183.35      177.59     12.77 o 
 -10   1   6       76.48       63.77      3.71 o 
  -9   1   6        0.52       -0.25      0.58 o 
  -8   1   6      134.77      115.18      4.61 o 
  -7   1   6       52.83       48.66      2.09 o 
  -6   1   6      117.93      120.35      2.86 o 
  -5   1   6      147.07      141.57      3.52 o 
  -4   1   6       53.12       46.74      1.36 o 
  -3   1   6      581.21      700.95     10.78 o 
  -2   1   6      878.25      888.37     13.37 o 
  -1   1   6      860.54      978.49     14.66 o 
   0   1   6       27.46       19.59      0.89 o 
   1   1   6       38.72       32.78      1.52 o 
   2   1   6      843.11      781.99     37.00 o 
   3   1   6      353.04      326.89     19.47 o 
   4   1   6        1.53        1.78      1.06 o 
   5   1   6        0.44        0.95      1.51 o 
   6   1   6        8.34        8.43      4.21 o 
 -10   2   6        4.15        6.46      2.01 o 
  -9   2   6       66.08       66.99      3.61 o 
  -8   2   6      122.11      105.37      4.39 o 
  -7   2   6      366.93      343.18      9.36 o 
  -6   2   6      410.05      395.59     10.07 o 
  -5   2   6        0.12       -0.01      0.23 o 
  -4   2   6     2305.91     2392.27     34.60 o 
  -3   2   6      212.24      208.63      3.82 o 
  -2   2   6     2687.99     2844.01     40.61 o 
  -1   2   6      155.17      159.42      3.15 o 
   0   2   6     1446.65     1554.01     23.48 o 
   1   2   6     1473.49     1589.19     29.30 o 
   2   2   6       11.88       14.72      1.23 o 
   3   2   6       53.23       40.58      4.94 o 
   4   2   6      602.74      600.95     26.44 o 
   5   2   6       69.63       77.29      5.46 o 
 -10   3   6      344.83      373.23     11.34 o 
  -9   3   6      272.36      302.45      9.35 o 
  -8   3   6      113.80      113.54      4.71 o 
  -7   3   6       47.71       39.31      2.44 o 
  -6   3   6      908.85      859.96     19.47 o 
  -5   3   6     1302.96     1349.18     39.99 o 
  -4   3   6     2308.38     2308.54     37.57 o 
  -3   3   6      342.46      334.31      5.66 o 
  -2   3   6     3112.11     3194.90     50.85 o 
  -1   3   6       70.75       62.92      1.63 o 
   0   3   6      111.59      107.38      7.30 o 
   1   3   6       22.59       30.27      1.67 o 
   2   3   6     1996.85     1862.84     34.47 o 
   3   3   6      522.22      461.48     14.86 o 
   4   3   6       95.14       93.69      7.54 o 
   5   3   6       13.87       12.75      2.25 o 
  -9   4   6       90.57       96.43      4.61 o 
  -8   4   6      148.56      149.61      5.67 o 
  -7   4   6       83.93       68.12      3.36 o 
  -6   4   6        4.90        8.40      1.62 o 
  -4   4   6      212.73      238.65      6.85 o 
  -3   4   6        1.50        4.26      0.58 o 
  -2   4   6       26.91       29.09      1.03 o 
  -1   4   6       49.43       44.16      1.30 o 
   0   4   6        0.46        1.56      0.45 o 
   1   4   6      225.45      214.18      5.63 o 
   2   4   6      141.45      138.88      5.59 o 
   3   4   6       96.03       89.32     11.76 o 
   4   4   6        3.17        4.35      1.27 o 
   5   4   6       13.88       11.62      2.69 o 
  -9   5   6      909.15      993.44     38.81 o 
  -8   5   6       29.01       25.64      2.39 o 
  -7   5   6        1.15        0.47      0.56 o 
  -6   5   6       16.41       17.39      1.78 o 
  -5   5   6      164.05      157.91      5.44 o 
  -4   5   6     1328.85     1361.59     29.59 o 
  -3   5   6      739.00      765.34     14.38 o 
  -2   5   6      108.72       98.45      2.98 o 
  -1   5   6      109.14      110.05      2.43 o 
   0   5   6     2076.75     2169.82     39.75 o 
   1   5   6       83.39       90.32      9.70 o 
   2   5   6     1322.83     1364.01     31.90 o 
   3   5   6      149.06      156.82      5.08 o 
   4   5   6      390.27      399.80     13.56 o 
   5   5   6      214.08      230.36     13.71 o 
  -8   6   6       72.07       83.27      4.72 o 
  -7   6   6      447.99      460.62     14.97 o 
  -6   6   6       83.00      103.98      4.42 o 
  -5   6   6       61.98       61.45      6.29 o 
  -4   6   6      127.00      126.28      5.77 o 
  -3   6   6       64.56       55.93      2.36 o 
  -2   6   6      733.87      747.67     13.97 o 
  -1   6   6       13.61       11.00      1.73 o 
   0   6   6     1859.12     1773.92     33.07 o 
   1   6   6       37.40       33.02      2.02 o 
   2   6   6       57.64       57.24      2.78 o 
   3   6   6      148.12      147.90      5.06 o 
   4   6   6       76.82       58.19      6.27 o 
  -8   7   6      121.10      123.80      6.10 o 
  -7   7   6      103.80      102.96      5.18 o 
  -6   7   6        1.51        0.56      0.95 o 
  -5   7   6       73.67       61.09      2.69 o 
  -4   7   6      601.13      573.74     11.65 o 
  -3   7   6     1047.66     1072.54     19.53 o 
  -2   7   6      125.20      125.36      3.29 o 
  -1   7   6       40.48       36.07      2.68 o 
   0   7   6      462.30      467.94     13.02 o 
   1   7   6       88.06       80.81      6.20 o 
   2   7   6        0.99        1.37      0.74 o 
   3   7   6       85.33       91.81      3.91 o 
  -7   8   6      430.72      416.42     17.00 o 
  -6   8   6       47.73       45.01      5.09 o 
  -5   8   6      504.24      499.81     14.31 o 
  -4   8   6      450.18      455.28      9.92 o 
  -3   8   6      104.04      106.55      3.66 o 
  -2   8   6      373.39      380.22     11.41 o 
  -1   8   6       72.79       67.81      3.83 o 
   0   8   6      793.95      819.10     20.85 o 
   1   8   6        1.01        1.23      1.67 o 
   2   8   6      258.11      285.93      8.08 o 
   3   8   6       97.31       94.30      4.17 o 
  -6   9   6        0.81        0.48      0.92 o 
  -5   9   6       26.16       29.48      3.02 o 
  -4   9   6      138.75      139.27      6.05 o 
  -3   9   6       11.45        9.41      1.29 o 
  -2   9   6       30.65       29.55      4.43 o 
  -1   9   6       95.33       88.27      4.68 o 
   0   9   6       56.17       58.49      3.78 o 
   1   9   6        1.05       -0.56      0.82 o 
  -4  10   6       70.50       72.40      4.33 o 
  -3  10   6      295.83      315.37     16.80 o 
  -2  10   6      448.32      487.65     22.66 o 
  -1  10   6      657.45      712.99     19.45 o 
 -10   1   7      234.81      233.77     12.14 o 
  -9   1   7       53.73       49.85      7.25 o 
  -8   1   7     1676.96     1721.19     30.52 o 
  -7   1   7        4.09        3.34      0.81 o 
  -6   1   7      102.38      112.05      3.21 o 
  -5   1   7       12.14        8.41      0.66 o 
  -4   1   7     2027.07     2078.88     30.27 o 
  -3   1   7      262.33      299.48      5.26 o 
  -2   1   7      100.98      116.25      2.59 o 
  -1   1   7     1353.95     1501.43     22.25 o 
   0   1   7      472.04      512.36     14.62 o 
   1   1   7      308.07      283.48     19.17 o 
   2   1   7      625.29      621.94     17.92 o 
   3   1   7      233.56      240.01      9.28 o 
   4   1   7      158.79      169.56     11.54 o 
   5   1   7        1.49        2.44      1.67 o 
 -10   2   7      169.24      175.59     10.70 o 
  -9   2   7        9.06       10.00      1.28 o 
  -8   2   7      545.12      563.28     14.23 o 
  -7   2   7      176.87      169.58      4.55 o 
  -6   2   7      607.76      626.11     11.72 o 
  -5   2   7       50.88       50.09      1.92 o 
  -4   2   7     1235.19     1254.08     18.75 o 
  -3   2   7       41.01       48.87      1.77 o 
  -2   2   7       71.24       70.13      2.13 o 
  -1   2   7       30.56       33.09      1.48 o 
   0   2   7     1204.95     1213.66     30.30 o 
   1   2   7      443.79      412.43     19.11 o 
   2   2   7      133.37      131.16      6.07 o 
   3   2   7       59.94       54.39      3.97 o 
   4   2   7        9.71        8.27      2.10 o 
   5   2   7      164.75      139.97     15.60 o 
 -10   3   7       16.84       10.50      2.46 o 
  -9   3   7        0.85        2.72      0.95 o 
  -8   3   7       12.71       12.88      1.70 o 
  -7   3   7      888.60      864.01     19.98 o 
  -6   3   7      283.41      272.17      8.09 o 
  -5   3   7        7.32        9.44      0.95 o 
  -4   3   7      489.73      450.84      8.59 o 
  -3   3   7        0.01        1.42      0.38 o 
  -2   3   7        7.96        6.21      0.64 o 
  -1   3   7      169.96      184.48      6.12 o 
   0   3   7        0.79        0.49      0.33 o 
   1   3   7      350.30      346.97     16.03 o 
   2   3   7       68.30       61.69      6.37 o 
   3   3   7       86.43       97.63      5.68 o 
   4   3   7      110.68      107.70     18.11 o 
  -9   4   7        0.45        0.38      0.73 o 
  -8   4   7      277.68      265.81      8.30 o 
  -7   4   7        7.65        6.57      1.25 o 
  -6   4   7      898.26      896.93     26.26 o 
  -5   4   7        7.10        8.24      2.58 o 
  -4   4   7      223.05      214.41      4.91 o 
  -3   4   7      145.99      147.65      6.93 o 
  -2   4   7     1370.81     1424.68     25.79 o 
  -1   4   7       59.76       46.59      2.50 o 
   0   4   7     1880.73     1931.30     35.77 o 
   1   4   7      374.36      407.14     17.06 o 
   2   4   7      193.79      187.73      6.43 o 
   3   4   7       14.82       13.00      2.14 o 
   4   4   7       20.67       16.73      4.37 o 
  -9   5   7       91.55       92.37      5.33 o 
  -8   5   7      140.22      139.14      5.53 o 
  -7   5   7      615.98      596.15     15.06 o 
  -6   5   7        9.75        8.98      1.44 o 
  -5   5   7       22.13       22.72      4.07 o 
  -4   5   7      289.86      295.76      8.54 o 
  -3   5   7       41.99       41.38      3.62 o 
  -2   5   7      895.63      869.19     15.84 o 
  -1   5   7        0.17        0.43      0.41 o 
   0   5   7       14.64       11.92      1.27 o 
   1   5   7      457.66      454.74     16.46 o 
   2   5   7       39.58       29.36      2.04 o 
   3   5   7        0.04       -0.32      0.70 o 
   4   5   7        0.01        0.19      1.24 o 
  -9   6   7       42.64       51.70      3.97 o 
  -8   6   7       11.43       12.24      1.82 o 
  -7   6   7       11.80        9.51      1.62 o 
  -6   6   7      394.04      386.51     10.88 o 
  -5   6   7      320.20      293.94      8.72 o 
  -4   6   7      144.70      143.74      4.22 o 
  -3   6   7      685.27      690.34     13.27 o 
  -2   6   7      817.99      810.65     19.18 o 
  -1   6   7       17.35       24.15      2.61 o 
   0   6   7        1.81        1.46      0.63 o 
   1   6   7        0.20        1.51      0.71 o 
   2   6   7       14.31       11.84      1.52 o 
   3   6   7      142.43      150.06      7.16 o 
  -8   7   7       58.85       74.93      4.56 o 
  -7   7   7        0.24        1.47      0.86 o 
  -6   7   7        0.41        1.68      1.27 o 
  -5   7   7       56.55       55.93      2.84 o 
  -4   7   7      657.63      693.87     13.67 o 
  -3   7   7       20.58       22.15      1.72 o 
  -2   7   7     1339.35     1335.20     31.61 o 
  -1   7   7        0.08        0.77      0.92 o 
   0   7   7      233.87      234.14      8.11 o 
   1   7   7        0.04       -0.58      0.62 o 
   2   7   7      152.93      141.23      5.04 o 
   3   7   7      263.87      276.16     20.51 o 
  -7   8   7       18.53       17.87      2.53 o 
  -6   8   7       91.34       95.53      6.39 o 
  -5   8   7      169.19      167.79      5.14 o 
  -4   8   7        5.07        6.47      1.11 o 
  -3   8   7      123.01      126.33      4.10 o 
  -2   8   7       63.03       65.18      6.02 o 
  -1   8   7        4.42        4.45      1.28 o 
   0   8   7       87.44       72.20      4.16 o 
   1   8   7       38.62       48.04      3.42 o 
   2   8   7       71.31       64.83      5.82 o 
  -6   9   7       52.80       46.92      5.38 o 
  -5   9   7       92.62       96.07      5.01 o 
  -4   9   7      220.24      236.74      6.48 o 
  -3   9   7      310.12      329.13     10.12 o 
  -2   9   7      213.28      217.28     12.80 o 
  -1   9   7       69.45       71.76      4.29 o 
   0   9   7      406.46      456.82     15.07 o 
 -10   0   8       24.96       27.69      3.63 o 
  -9   0   8      473.25      488.80     17.17 o 
  -8   0   8     1079.82     1092.02     32.06 o 
  -7   0   8      989.08     1024.09     29.82 o 
  -6   0   8     3367.08     3429.24     74.09 o 
  -5   0   8      511.03      518.39     12.19 o 
  -4   0   8      377.48      374.19      9.18 o 
  -3   0   8      553.41      611.36     13.95 o 
  -2   0   8        0.49        1.21      0.61 o 
  -1   0   8     1108.70     1124.67     25.78 o 
   0   0   8      116.03      122.27      7.43 o 
   1   0   8        1.24        1.60      1.32 o 
   2   0   8        0.57        0.59      1.19 o 
   3   0   8      521.11      408.90     19.83 o 
   4   0   8      655.07      573.43     26.32 o 
 -10   1   8      117.58      119.69      5.13 o 
  -9   1   8       19.37       19.71      2.08 o 
  -8   1   8        1.80        3.46      0.93 o 
  -7   1   8       83.91       69.06      3.07 o 
  -6   1   8      133.10      123.00      3.43 o 
  -5   1   8      282.89      278.12      5.18 o 
  -4   1   8        0.58        3.54      1.53 o 
  -3   1   8       82.52       79.49      2.10 o 
  -2   1   8      224.54      220.76      4.28 o 
  -1   1   8       71.02       82.46      3.28 o 
   0   1   8      714.31      721.04     19.52 o 
   1   1   8      324.49      270.86      9.46 o 
   2   1   8      150.51      132.50      6.34 o 
   3   1   8      216.44      222.88      9.20 o 
   4   1   8      119.14      127.23      7.09 o 
 -10   2   8        0.96        2.11      1.01 o 
  -9   2   8        0.31       -0.03      0.62 o 
  -8   2   8      535.68      542.04     11.04 o 
  -7   2   8       44.65       37.41      2.55 o 
  -6   2   8      848.68      803.42     14.52 o 
  -5   2   8        5.25        8.78      0.92 o 
  -4   2   8     1254.86     1360.02     22.81 o 
  -3   2   8     1222.85     1243.37     18.73 o 
  -2   2   8     1493.26     1613.12     23.92 o 
  -1   2   8     1503.20     1576.29     23.43 o 
   0   2   8     1068.78     1114.65     97.46 o 
   1   2   8      740.13      777.54     21.43 o 
   2   2   8      442.45      461.62     44.90 o 
   3   2   8       79.78       78.59      5.06 o 
   4   2   8       59.34       58.73      6.63 o 
 -10   3   8      824.71      932.44     21.14 o 
  -9   3   8      166.83      164.00      5.04 o 
  -8   3   8      335.11      337.62      7.79 o 
  -7   3   8      123.34      118.55      4.31 o 
  -6   3   8      244.28      231.78      5.52 o 
  -5   3   8      155.92      156.13      6.96 o 
  -4   3   8      459.77      493.27      9.41 o 
  -3   3   8      320.62      300.23      7.14 o 
  -2   3   8      997.37     1070.74     23.35 o 
  -1   3   8      242.32      247.09      6.10 o 
   0   3   8      513.12      505.50     14.80 o 
   1   3   8      574.12      582.47     17.11 o 
   2   3   8       45.51       36.33      6.46 o 
   3   3   8      190.39      191.43      8.76 o 
   4   3   8       34.58       33.72      5.31 o 
 -10   4   8      120.18      109.64      5.22 o 
  -9   4   8      324.23      330.67     10.11 o 
  -8   4   8      135.73      119.35      4.97 o 
  -7   4   8        1.81        2.99      0.73 o 
  -6   4   8      154.47      129.26      7.67 o 
  -5   4   8      367.92      358.36      7.50 o 
  -4   4   8        3.09        6.20      0.79 o 
  -3   4   8      309.17      301.70     10.12 o 
  -2   4   8        0.05        0.40      0.47 o 
  -1   4   8     1012.64      939.56     34.24 o 
   0   4   8       75.13       67.67      2.87 o 
   1   4   8        1.89        1.51      0.70 o 
   2   4   8       29.99       24.27      2.98 o 
   3   4   8      128.67      134.18      6.70 o 
   4   4   8       85.87       85.79      5.46 o 
  -9   5   8       24.49       22.09      2.41 o 
  -8   5   8      128.26      128.61      5.39 o 
  -7   5   8      227.25      225.50      7.45 o 
  -6   5   8      681.46      649.90     16.24 o 
  -5   5   8       58.97       53.46      2.20 o 
  -4   5   8     2642.18     2615.17     54.83 o 
  -3   5   8      871.07      895.68     20.78 o 
  -2   5   8      154.09      123.37      4.76 o 
  -1   5   8        0.01        0.15      0.53 o 
   0   5   8       64.39       69.40      2.94 o 
   1   5   8      676.15      725.99     15.49 o 
   2   5   8      317.25      368.61     12.61 o 
   3   5   8      363.98      404.17     18.87 o 
  -9   6   8      154.31      165.96     10.95 o 
  -8   6   8      105.15      100.03      7.11 o 
  -7   6   8       59.80       60.95      3.53 o 
  -6   6   8      225.39      215.41     11.79 o 
  -5   6   8       37.78       35.66      2.60 o 
  -4   6   8      257.37      242.60      6.12 o 
  -3   6   8       23.99       16.96      1.43 o 
  -2   6   8       81.11       72.17      3.60 o 
  -1   6   8      512.85      520.13     14.14 o 
   0   6   8       73.91       53.91      4.44 o 
   1   6   8       85.94       84.78      7.21 o 
   2   6   8       41.46       41.66      3.55 o 
   3   6   8       39.72       47.17      4.16 o 
  -8   7   8       11.97       11.44      2.10 o 
  -7   7   8        5.97        4.51      1.01 o 
  -6   7   8       52.97       46.30      2.48 o 
  -5   7   8       46.05       46.00      2.82 o 
  -4   7   8      508.76      510.38     10.79 o 
  -3   7   8      108.69      113.87      4.93 o 
  -2   7   8       87.55       80.17      3.98 o 
  -1   7   8       16.83        9.80      2.90 o 
   0   7   8      218.77      220.21      7.94 o 
   1   7   8        4.02        2.36      1.07 o 
   2   7   8      281.36      308.66      8.56 o 
  -7   8   8      346.23      374.93     13.99 o 
  -6   8   8      423.78      436.64     10.47 o 
  -5   8   8      161.62      178.79      5.41 o 
  -4   8   8       55.93       53.96      2.80 o 
  -3   8   8       34.08       29.57      2.67 o 
  -2   8   8      824.53      851.42     34.07 o 
  -1   8   8      122.54      140.84      7.55 o 
   0   8   8      147.96      140.06      6.21 o 
   1   8   8      470.63      546.44     15.72 o 
  -5   9   8        1.23        0.67      0.86 o 
  -4   9   8        9.31       10.44      1.92 o 
  -3   9   8        9.75       13.58      3.54 o 
  -2   9   8       73.47       82.31      7.30 o 
  -1   9   8        0.00       -0.34      0.83 o 
 -10   1   9      456.17      453.84     12.10 o 
  -9   1   9       78.47       73.83      3.63 o 
  -8   1   9      467.42      443.14     11.00 o 
  -7   1   9      503.69      508.79     10.13 o 
  -6   1   9      167.69      179.07      5.93 o 
  -5   1   9       51.36       53.99      2.04 o 
  -4   1   9      471.51      447.89      7.67 o 
  -3   1   9      804.31      813.68     12.87 o 
  -2   1   9      243.53      255.06      4.95 o 
  -1   1   9      102.29       90.29      2.48 o 
   0   1   9      287.90      341.86     11.09 o 
   1   1   9      221.43      210.31     10.39 o 
   2   1   9      622.30      649.56     19.60 o 
   3   1   9        1.64        0.70      1.23 o 
   4   1   9      795.59      765.81     33.39 o 
 -10   2   9        2.43        1.72      0.96 o 
  -9   2   9        3.89        3.68      1.05 o 
  -8   2   9      809.68      836.68     18.28 o 
  -7   2   9      162.78      159.85      4.67 o 
  -6   2   9       32.16       33.61      1.99 o 
  -5   2   9      205.45      191.05      4.65 o 
  -4   2   9      607.89      633.60     11.63 o 
  -3   2   9      328.50      344.11      6.22 o 
  -2   2   9      749.06      738.72     11.87 o 
  -1   2   9      151.54      139.17      4.16 o 
   0   2   9      399.99      390.11     13.57 o 
   1   2   9        1.59        1.59      1.06 o 
   2   2   9      101.30      104.96      6.75 o 
   3   2   9       56.34       55.91      4.41 o 
 -10   3   9       70.87       67.84      5.51 o 
  -9   3   9       69.78       71.10      3.08 o 
  -8   3   9       37.49       27.49      1.96 o 
  -7   3   9      186.66      159.57      4.46 o 
  -6   3   9        2.06        2.68      0.59 o 
  -5   3   9     1287.27     1294.33     22.22 o 
  -4   3   9      323.00      322.50      6.77 o 
  -3   3   9      145.88      152.93      3.87 o 
  -2   3   9      144.37      141.14      6.93 o 
  -1   3   9      174.30      173.96      5.00 o 
   0   3   9      730.87      781.70     30.82 o 
   1   3   9       23.18       20.01      2.68 o 
   2   3   9       12.53        5.04      1.53 o 
   3   3   9       33.19       32.35      6.60 o 
 -10   4   9      127.54      137.26      9.42 o 
  -9   4   9        0.01        0.31      0.55 o 
  -8   4   9      409.48      417.16      9.21 o 
  -7   4   9        1.66        1.95      0.79 o 
  -6   4   9      299.27      281.62      6.50 o 
  -5   4   9      110.39      101.83      3.17 o 
  -4   4   9       92.22       79.14      3.64 o 
  -3   4   9        1.02        1.13      0.64 o 
  -2   4   9      166.61      169.59      5.85 o 
  -1   4   9     1084.70     1039.06     49.48 o 
   0   4   9      418.00      411.04     43.25 o 
   1   4   9       63.96       70.15      4.64 o 
   2   4   9      195.65      191.08      8.65 o 
   3   4   9       20.63       15.71      3.94 o 
  -9   5   9       17.95       17.15      1.75 o 
  -8   5   9        2.97        1.85      0.68 o 
  -7   5   9      500.93      492.62     10.30 o 
  -6   5   9      403.08      380.10      8.25 o 
  -5   5   9       60.14       43.32      2.77 o 
  -4   5   9      395.34      372.06     10.40 o 
  -3   5   9     1009.73     1019.28     23.54 o 
  -2   5   9      566.47      541.46     13.96 o 
  -1   5   9      188.30      199.64     11.36 o 
   0   5   9        6.92        5.50      1.37 o 
   1   5   9        2.46        2.74      1.16 o 
   2   5   9       19.57       21.47      3.24 o 
  -8   6   9      193.06      206.36      5.90 o 
  -7   6   9       54.28       51.77      2.49 o 
  -6   6   9      858.72      852.37     20.65 o 
  -5   6   9      382.25      395.76     11.19 o 
  -4   6   9       12.97        7.09      1.03 o 
  -3   6   9       32.57       37.48      2.76 o 
  -2   6   9       53.58       39.96      2.79 o 
  -1   6   9      283.42      261.69     13.83 o 
   0   6   9      123.30      141.18      5.87 o 
   1   6   9       47.27       49.93      4.07 o 
   2   6   9      163.60      174.70      8.03 o 
  -8   7   9      212.50      196.95      9.87 o 
  -7   7   9       18.57       17.25      1.78 o 
  -6   7   9        0.50       -0.38      0.45 o 
  -5   7   9        1.90        1.33      0.72 o 
  -4   7   9       94.26       96.36      4.57 o 
  -3   7   9       55.71       57.92      4.10 o 
  -2   7   9        9.94        4.62      1.19 o 
  -1   7   9       31.09       32.77      4.74 o 
   0   7   9      288.11      303.43     10.05 o 
   1   7   9      448.81      462.28     13.72 o 
  -6   8   9        5.48        9.38      1.67 o 
  -5   8   9        3.92        5.44      1.12 o 
  -4   8   9        1.88        1.94      0.94 o 
  -3   8   9       12.29       10.97      1.83 o 
  -2   8   9        0.22        0.22      1.15 o 
  -1   8   9       10.96        9.93      2.93 o 
   0   8   9       18.11       26.25      2.89 o 
  -4   9   9      504.66      551.28     15.31 o 
  -3   9   9      202.70      209.84     13.00 o 
  -2   9   9      126.84      118.76      9.22 o 
 -10   0  10      130.52      149.46      8.34 o 
  -9   0  10      135.39      117.71      6.78 o 
  -8   0  10      611.43      630.01     20.57 o 
  -7   0  10        2.68        1.56      0.83 o 
  -6   0  10      587.33      548.72     17.47 o 
  -5   0  10       77.24       67.53      2.93 o 
  -4   0  10       22.13       19.77      2.25 o 
  -3   0  10     5412.32     5584.97    163.42 o 
  -2   0  10      288.32      267.22      7.52 o 
  -1   0  10     1675.02     1613.57    110.71 o 
   0   0  10     1865.17     1957.43     68.47 o 
   1   0  10      222.01      192.40     11.49 o 
   2   0  10     1101.49     1015.74     40.04 o 
   3   0  10       80.34       49.23      6.67 o 
 -10   1  10      652.17      725.35     17.21 o 
  -9   1  10      130.03      137.02      6.21 o 
  -8   1  10       81.99       63.33      3.18 o 
  -7   1  10       43.12       34.21      2.87 o 
  -6   1  10      269.86      233.51      6.32 o 
  -5   1  10       46.11       36.50      1.70 o 
  -4   1  10      124.55      122.90      3.04 o 
  -3   1  10      103.40      100.37      2.69 o 
  -2   1  10      221.12      212.49      4.49 o 
  -1   1  10      327.91      340.21      6.43 o 
   0   1  10        7.59        7.87      1.72 o 
   1   1  10      260.17      275.26     10.32 o 
   2   1  10        1.53        0.27      0.94 o 
   3   1  10       10.38        9.96      2.37 o 
 -10   2  10       75.34       83.15      5.21 o 
  -9   2  10       54.34       51.59      3.01 o 
  -8   2  10      188.11      174.50      6.39 o 
  -7   2  10      662.89      673.13     18.32 o 
  -6   2  10      463.32      446.32     12.87 o 
  -5   2  10      378.96      363.26      7.61 o 
  -4   2  10      204.49      195.92      4.77 o 
  -3   2  10     1132.16     1193.03     20.52 o 
  -2   2  10       32.86       32.77      2.30 o 
  -1   2  10       99.88      100.73      6.26 o 
   0   2  10      105.07      119.42     12.22 o 
   1   2  10       97.64       88.39      5.24 o 
   2   2  10      121.48      112.02      9.48 o 
   3   2  10      173.98      167.89      8.51 o 
 -10   3  10      682.42      740.82     17.57 o 
  -9   3  10        0.93        1.30      0.80 o 
  -8   3  10       33.63       25.67      1.81 o 
  -7   3  10      426.05      416.00      8.86 o 
  -6   3  10      103.65      104.11      3.75 o 
  -5   3  10      944.09      963.82     17.24 o 
  -4   3  10     1141.13     1189.27     20.56 o 
  -3   3  10      499.06      517.75     13.17 o 
  -2   3  10     1172.48     1187.36     26.64 o 
  -1   3  10      434.25      373.69     19.21 o 
   0   3  10        0.18        0.45      0.91 o 
   1   3  10      812.33      798.18     36.75 o 
   2   3  10       41.49       42.51      4.89 o 
  -9   4  10       46.63       41.51      2.45 o 
  -8   4  10      163.93      162.52      4.85 o 
  -7   4  10      535.72      516.86     10.57 o 
  -6   4  10       95.36       91.43      4.17 o 
  -5   4  10       31.36       31.48      2.46 o 
  -4   4  10      244.34      229.15      7.32 o 
  -3   4  10      349.03      334.16      9.58 o 
  -2   4  10       43.08       39.92      2.63 o 
  -1   4  10        0.07       -0.09      1.06 o 
   0   4  10        0.12        1.19      1.09 o 
   1   4  10      266.81      273.62     10.96 o 
   2   4  10        3.21        2.00      1.43 o 
  -9   5  10      168.30      184.98      5.61 o 
  -8   5  10      205.51      198.20      5.60 o 
  -7   5  10       48.01       37.83      2.12 o 
  -6   5  10      160.08      160.22      6.05 o 
  -5   5  10      647.79      648.15     16.33 o 
  -4   5  10       22.61       24.95      2.36 o 
  -3   5  10      836.58      839.87     20.19 o 
  -2   5  10      208.02      209.55      7.16 o 
  -1   5  10       62.96       56.46      5.63 o 
   0   5  10        1.49        0.43      1.08 o 
   1   5  10      293.98      284.19     10.67 o 
   2   5  10      319.52      359.45     13.03 o 
  -8   6  10      209.73      221.89      9.77 o 
  -7   6  10        9.15       11.41      1.86 o 
  -6   6  10       85.48       76.15      4.06 o 
  -5   6  10        0.01        1.58      1.59 o 
  -4   6  10       27.20       19.66      2.24 o 
  -3   6  10       35.73       23.74      2.40 o 
  -2   6  10      182.90      161.14     13.77 o 
  -1   6  10      518.81      531.52     23.64 o 
   0   6  10      168.09      154.48     10.65 o 
   1   6  10       15.83       18.79      4.21 o 
  -7   7  10       20.66       20.57      2.64 o 
  -6   7  10      229.62      237.32      6.60 o 
  -5   7  10      116.42      110.41      5.17 o 
  -4   7  10       12.56        9.07      1.98 o 
  -3   7  10       45.74       35.85      3.28 o 
  -2   7  10        0.20        0.70      1.10 o 
  -1   7  10       47.64       40.11      5.41 o 
   0   7  10       37.81       32.76      5.16 o 
  -6   8  10      161.54      170.71      5.52 o 
  -5   8  10       10.54       10.22      1.96 o 
  -4   8  10        0.06        0.70      1.38 o 
  -3   8  10        6.70        3.95      1.22 o 
  -2   8  10      156.77      183.08     11.97 o 
  -1   8  10      285.51      277.71     15.82 o 
 -10   1  11      116.31      118.33      5.15 o 
  -9   1  11       71.07       73.72      3.71 o 
  -8   1  11      304.80      274.73      7.90 o 
  -7   1  11       81.81       73.28      3.62 o 
  -6   1  11      713.94      687.97     17.82 o 
  -5   1  11     1981.63     2068.70     34.47 o 
  -4   1  11       94.94       91.27      2.98 o 
  -3   1  11      797.86      845.58     13.69 o 
  -2   1  11      687.47      746.97     12.36 o 
  -1   1  11      636.39      617.25     17.94 o 
   0   1  11      285.94      286.30     13.14 o 
   1   1  11        6.80        5.43      1.70 o 
   2   1  11      109.90      106.41      6.38 o 
 -10   2  11        2.44        2.05      1.05 o 
  -9   2  11       98.34       94.75      4.30 o 
  -8   2  11       36.02       27.37      2.93 o 
  -7   2  11      305.60      301.68      7.00 o 
  -6   2  11      293.60      301.34      6.83 o 
  -5   2  11       12.98       11.02      1.13 o 
  -4   2  11      883.08      906.07     16.31 o 
  -3   2  11      738.07      693.59     16.75 o 
  -2   2  11       54.55       56.23      2.58 o 
  -1   2  11      675.87      713.36     28.79 o 
   0   2  11        0.68        0.67      1.06 o 
   1   2  11      112.36      120.57      6.54 o 
   2   2  11      219.19      228.91     17.99 o 
 -10   3  11       45.61       45.12      5.27 o 
  -9   3  11      321.81      323.52      9.20 o 
  -8   3  11       18.42       19.32      1.76 o 
  -7   3  11       56.70       49.99      2.47 o 
  -6   3  11       85.90       85.06      3.04 o 
  -5   3  11      487.92      499.95     10.02 o 
  -4   3  11       73.66       62.05      3.27 o 
  -3   3  11       57.04       54.85      3.09 o 
  -2   3  11       65.44       58.90      4.30 o 
  -1   3  11       51.68       59.77      4.01 o 
   0   3  11       26.86       19.84      2.99 o 
   1   3  11        5.63        5.74      1.86 o 
   2   3  11       91.53       89.15      6.00 o 
  -9   4  11      261.35      262.43      6.89 o 
  -8   4  11       56.97       56.13      2.87 o 
  -7   4  11     1122.38     1169.86     24.56 o 
  -6   4  11      212.18      197.71      5.22 o 
  -5   4  11      444.06      457.18     12.40 o 
  -4   4  11      572.25      551.51     14.39 o 
  -3   4  11      120.78       95.41      4.35 o 
  -2   4  11        0.26        0.61      0.61 o 
  -1   4  11      358.62      368.51     18.05 o 
   0   4  11      241.47      287.61     15.68 o 
   1   4  11       38.41       52.51      4.79 o 
  -9   5  11       45.38       39.38      2.51 o 
  -8   5  11       36.35       32.40      2.16 o 
  -7   5  11       65.27       52.79      3.35 o 
  -6   5  11       26.24       28.71      2.59 o 
  -5   5  11       36.70       29.39      2.61 o 
  -4   5  11       31.40       27.81      3.81 o 
  -3   5  11      248.26      241.35      8.08 o 
  -2   5  11       55.29       44.46      3.06 o 
  -1   5  11       27.07       27.35      4.48 o 
   0   5  11        0.10       -0.18      1.35 o 
   1   5  11       15.44        9.82      3.24 o 
  -8   6  11       63.18       58.38      3.73 o 
  -7   6  11      297.69      303.78      9.79 o 
  -6   6  11        6.30        6.89      1.53 o 
  -5   6  11      104.34       91.24      6.45 o 
  -4   6  11        8.76        8.53      1.67 o 
  -3   6  11       17.51       12.67      2.43 o 
  -2   6  11        1.63        1.87      1.74 o 
  -1   6  11      246.20      240.53     14.13 o 
   0   6  11      742.76      748.26     32.47 o 
  -7   7  11        7.09        6.54      1.21 o 
  -6   7  11       11.34       10.27      1.86 o 
  -5   7  11      159.51      165.00      6.68 o 
  -4   7  11      143.51      154.07      6.42 o 
  -3   7  11      183.62      181.15      7.10 o 
  -2   7  11      104.43       93.80      8.02 o 
  -1   7  11      115.55      126.84      9.93 o 
  -4   8  11       68.69       72.01      4.32 o 
 -10   0  12       54.18       55.65      4.80 o 
  -9   0  12      550.85      585.80     20.15 o 
  -8   0  12       19.37       18.75      2.73 o 
  -7   0  12     1056.79     1017.60     30.17 o 
  -6   0  12      286.73      270.62     10.45 o 
  -5   0  12      317.95      308.65     11.40 o 
  -4   0  12       14.37       15.17      3.39 o 
  -3   0  12     2277.59     2321.17    149.21 o 
  -2   0  12      431.56      454.58     11.92 o 
  -1   0  12       65.31       56.67      5.61 o 
   0   0  12      254.20      274.06     15.03 o 
   1   0  12      525.29      508.18     23.86 o 
 -10   1  12        0.27       -0.36      0.70 o 
  -9   1  12       64.38       61.87      3.40 o 
  -8   1  12       38.24       41.00      2.56 o 
  -7   1  12       32.44       25.01      2.04 o 
  -6   1  12      138.83      137.02      4.70 o 
  -5   1  12      108.79       86.17      3.00 o 
  -4   1  12       31.31       28.83      1.71 o 
  -3   1  12        0.02        1.06      1.06 o 
  -2   1  12      188.98      192.86      5.58 o 
  -1   1  12       10.76        8.88      1.92 o 
   0   1  12       57.23       57.32      4.25 o 
   1   1  12       85.61       92.25     12.18 o 
 -10   2  12      155.36      164.39      6.31 o 
  -9   2  12      185.78      191.09      6.56 o 
  -8   2  12       15.73       11.60      1.57 o 
  -7   2  12      417.89      410.17     10.28 o 
  -6   2  12      122.09      117.21      3.71 o 
  -5   2  12       32.04       37.00      1.90 o 
  -4   2  12        0.09        0.38      0.57 o 
  -3   2  12      496.22      468.11     12.46 o 
  -2   2  12      306.74      317.81      9.44 o 
  -1   2  12        5.06        5.82      1.65 o 
   0   2  12       39.35       43.03      3.99 o 
   1   2  12       13.60       14.19      2.76 o 
  -9   3  12      291.62      306.24      8.98 o 
  -8   3  12       17.52       18.57      1.98 o 
  -7   3  12      157.42      163.61      4.76 o 
  -6   3  12       15.08       21.81      1.65 o 
  -5   3  12      864.20      856.91     20.56 o 
  -4   3  12     1001.28     1119.24     25.87 o 
  -3   3  12      317.17      309.30      9.39 o 
  -2   3  12       39.71       40.26      2.84 o 
  -1   3  12       61.40       65.27      6.38 o 
   0   3  12       10.10        6.86      1.97 o 
   1   3  12       39.54       34.57      4.04 o 
  -9   4  12       28.65       29.20      2.56 o 
  -8   4  12       15.44       17.88      1.69 o 
  -7   4  12       78.16       79.81      7.80 o 
  -6   4  12        6.16        3.52      1.39 o 
  -5   4  12       18.12       14.38      1.94 o 
  -4   4  12       11.26        7.84      1.47 o 
  -3   4  12       12.83       11.78      2.10 o 
  -2   4  12       50.40       57.73      3.45 o 
  -1   4  12       11.84       14.94      3.80 o 
   0   4  12        0.72        1.33      1.58 o 
  -8   5  12        6.71        5.92      1.56 o 
  -7   5  12       36.89       30.91      2.83 o 
  -6   5  12      257.23      276.87      9.06 o 
  -5   5  12      230.45      210.23      7.55 o 
  -4   5  12      106.77       96.47      5.07 o 
  -3   5  12       51.54       52.88      3.40 o 
  -2   5  12      188.37      171.08     11.32 o 
  -1   5  12       33.95       36.46      5.52 o 
  -7   6  12      147.35      158.12      9.48 o 
  -6   6  12      319.67      332.23     10.50 o 
  -5   6  12       58.21       54.24      3.58 o 
  -4   6  12        1.56        0.41      0.86 o 
  -3   6  12       22.08       17.78      5.31 o 
  -2   6  12       98.94      104.53      8.68 o 
  -1   6  12       10.86       13.54      3.76 o 
  -6   7  12       63.30       66.52      4.14 o 
  -5   7  12       94.18       97.06      5.04 o 
  -4   7  12       56.77       52.82      7.20 o 
  -3   7  12      141.93      160.21      6.78 o 
  -9   1  13      142.89      130.37      5.20 o 
  -8   1  13      278.15      280.84      8.16 o 
  -7   1  13      104.00       99.12      4.06 o 
  -6   1  13        8.47        8.33      1.28 o 
  -5   1  13      489.43      515.95     12.11 o 
  -4   1  13      860.42      918.78     20.36 o 
  -3   1  13       67.05       70.91      3.74 o 
  -2   1  13      136.45      141.40      6.36 o 
  -1   1  13       90.96       90.56      7.78 o 
   0   1  13       42.95       50.49      6.40 o 
  -9   2  13       33.90       25.60      2.76 o 
  -8   2  13        1.39        0.76      0.66 o 
  -7   2  13      163.64      155.38      5.37 o 
  -6   2  13      576.30      617.81     17.80 o 
  -5   2  13        8.33        7.20      1.42 o 
  -4   2  13      134.90      133.80      5.41 o 
  -3   2  13        1.27        1.76      0.82 o 
  -2   2  13      173.04      144.86      5.72 o 
  -1   2  13      202.42      194.75     22.69 o 
   0   2  13      187.05      200.80      9.15 o 
  -9   3  13       54.67       47.78      3.09 o 
  -8   3  13        7.55        4.90      1.14 o 
  -7   3  13       11.13        9.48      1.39 o 
  -6   3  13       46.99       38.26      3.10 o 
  -5   3  13        0.63        1.05      0.72 o 
  -4   3  13      386.05      415.59     11.84 o 
  -3   3  13      135.62      148.82     10.05 o 
  -2   3  13        6.89        6.45      1.39 o 
  -1   3  13        8.21        8.16      3.09 o 
  -8   4  13      481.12      527.90     14.57 o 
  -7   4  13      427.51      433.78     12.51 o 
  -6   4  13     1201.03     1279.15     29.59 o 
  -5   4  13      111.70      108.71      5.04 o 
  -4   4  13      204.49      216.15      7.68 o 
  -3   4  13       30.72       28.71      2.73 o 
  -2   4  13       23.79       21.25      4.26 o 
  -1   4  13       80.65      110.28      9.13 o 
  -8   5  13      109.89      111.30      5.38 o 
  -7   5  13       11.32       12.44      3.75 o 
  -6   5  13      189.66      189.11      7.26 o 
  -5   5  13      116.08      127.71      5.69 o 
  -4   5  13       41.52       48.83      3.63 o 
  -3   5  13       37.83       35.65      3.08 o 
  -2   5  13       89.45      102.19      8.74 o 
  -6   6  13       18.10       13.85      2.20 o 
  -5   6  13       42.70       52.25      3.71 o 
  -4   6  13        0.93        0.73      0.88 o 
  -3   6  13        6.51        5.41      1.48 o 
  -9   0  14        4.32        2.70      1.24 o 
  -8   0  14       55.66       48.02      4.08 o 
  -7   0  14       69.12       66.77      4.71 o 
  -6   0  14       47.88       41.18      3.58 o 
  -5   0  14       25.19       20.53      2.73 o 
  -4   0  14      158.39      167.82      7.76 o 
  -3   0  14      241.31      240.49     13.13 o 
  -2   0  14      526.35      581.07     25.46 o 
  -1   0  14      144.11      151.17     10.74 o 
  -9   1  14        8.22        9.03      1.57 o 
  -8   1  14       22.70       18.22      1.98 o 
  -7   1  14      106.98      101.28      4.24 o 
  -6   1  14      356.79      386.96     10.02 o 
  -5   1  14       99.61      101.04      4.05 o 
  -4   1  14      222.66      227.34      9.20 o 
  -3   1  14      168.17      187.93      6.80 o 
  -2   1  14       69.87       74.20      6.96 o 
  -1   1  14       69.21       65.88      5.22 o 
  -9   2  14      439.18      475.28     12.40 o 
  -8   2  14      206.89      198.99      8.06 o 
  -7   2  14      198.39      201.78      8.89 o 
  -6   2  14      414.39      417.23     15.35 o 
  -5   2  14      139.55      145.51      5.86 o 
  -4   2  14        2.31        1.46      0.82 o 
  -3   2  14        8.60       10.10      1.73 o 
  -2   2  14      186.14      149.54     10.58 o 
  -8   3  14      330.41      348.25      9.66 o 
  -7   3  14       48.27       46.15      4.34 o 
  -6   3  14      171.31      181.68      6.89 o 
  -5   3  14       45.74       51.65      3.38 o 
  -4   3  14       11.88       10.03      1.78 o 
  -3   3  14       58.00       70.04      6.97 o 
  -2   3  14       46.77       50.27      6.33 o 
  -8   4  14      124.28      119.02      7.28 o 
  -7   4  14      217.81      222.89      8.05 o 
  -6   4  14        1.80        2.06      0.96 o 
  -5   4  14       26.17       21.36      2.50 o 
  -4   4  14       86.66       96.65      4.88 o 
  -3   4  14        6.87        5.29      1.30 o 
  -6   5  14      237.15      237.95      8.60 o 
  -5   5  14      320.77      375.14     11.66 o 
  -4   5  14      148.60      154.82      6.61 o 
  -8   1  15       17.03       14.30      1.90 o 
  -7   1  15       23.13       21.25      2.11 o 
  -6   1  15      123.74      131.93      7.25 o 
  -5   1  15       82.90       79.23      5.34 o 
  -4   1  15      472.05      550.56     18.72 o 
  -3   1  15      284.16      305.97     16.26 o 
  -8   2  15      377.05      415.82     11.09 o 
  -7   2  15       69.98       80.31      5.68 o 
  -6   2  15      125.08      119.97      6.94 o 
  -5   2  15       40.29       43.28      4.12 o 
  -4   2  15       16.93       12.56      2.04 o 
  -3   2  15        0.04        0.31      0.82 o 
  -7   3  15      120.96      130.86      7.54 o 
  -6   3  15        0.06        0.68      0.97 o 
  -5   3  15       51.82       48.38      3.46 o 
  -4   3  15      121.91      133.76      5.94 o 
  -6   0  16      135.10      151.01      7.89 o 
                                                 
